# Supplementary material for: Attractor Concepts to Evaluate the Transcriptome-wide Dynamics Guiding Anaerobic to Aerobic State Transition in Escherichia coli
Source: Sci Rep. 2020 Apr 3;10:5878. doi: 10.1038/s41598-020-62804-3 (PMC7125300; doi:10.1038/s41598-020-62804-3)
Supplement: Supplementary file 2 — Table S2. [file 41598_2020_62804_MOESM2_ESM.xlsx]

## Sheet: Group A
Group A	geneID
organic acid biosynthetic process	hisF/pfkB/aroL/ilvM/trpB/nudB/pta/ilvA/trpC/hisD/hisH/hisG/ybiB/selD/dapD/fbaA/trpA/aroG/lysC/kdsB/kdsA/purU/serA/panC/pgk/glyA/panB/panE/glnA/aspC/ilvD/thrC/serC/asnB/aroA/pykF/pgi/asnA/fabG/trpD/fabD/ilvH/eno/pykA/ackA/gapA/acpS/argR/tpiA/pfkA/dapA/ilvI/trpE/asd/yajL/hisI/fabZ/ilvE
carboxylic acid biosynthetic process	hisF/pfkB/aroL/ilvM/trpB/nudB/pta/ilvA/trpC/hisD/hisH/hisG/ybiB/selD/dapD/fbaA/trpA/aroG/lysC/kdsB/kdsA/purU/serA/panC/pgk/glyA/panB/panE/glnA/aspC/ilvD/thrC/serC/asnB/aroA/pykF/pgi/asnA/fabG/trpD/fabD/ilvH/eno/pykA/ackA/gapA/acpS/argR/tpiA/pfkA/dapA/ilvI/trpE/asd/yajL/hisI/fabZ/ilvE
small molecule biosynthetic process	hisF/pfkB/aroL/ilvM/trpB/menB/menC/nudB/pta/ilvA/menE/trpC/hisD/hisH/hisG/ybiB/selD/dapD/fbaA/trpA/aroG/pdxJ/udp/lysC/ubiH/kdsB/kdsA/thiI/purU/pyrH/serA/panC/pgk/glyA/panB/panE/glnA/aspC/ilvD/thrC/serC/asnB/aroA/pykF/pgi/ispF/asnA/pdxY/mazG/fabG/trpD/fabD/ribB/ilvH/eno/pykA/ackA/gapA/acpS/argR/adhE/tpiA/pfkA/ribE/ribC/mgsA/dapA/ilvI/deoC/trpE/asd/yajL/purA/hisI/fabZ/ilvE/pdxK
organonitrogen compound biosynthetic process	hisF/purL/ileS/pfkB/lspA/aroL/ilvM/atpG/atpB/rpsD/trpB/atpE/nudB/pta/thrS/mtgA/ilvA/trpC/hisD/hisH/hisG/ybiB/selD/yeaK/lysU/hemA/dapD/fbaA/atpC/trpA/aroG/nadE/ddlA/pdxJ/moaD/hemC/lysC/hemN/lysS/leuS/thiI/purU/pyrC/pyrH/glmS/pyrB/serA/panC/pgk/glyA/panB/panE/hisS/glmM/moaC/glnA/aspC/alaS/ilvD/thrC/trpS/murF/serC/selB/asnB/ribF/tyrS/yhgF/pykF/pgi/asnA/pdxY/cysG/fabG/trpD/ribB/ilvH/eno/pykA/gapA/man…
generation of precursor metabolites and energy	pfkB/glgA/hycF/hyaC/narI/hyaB/hyaA/hybB/ynfH/glgC/ynfF/glgX/dmsC/narH/hybC/fbaA/glgP/gldA/ppk/pgk/glgB/frdC/pykF/pgi/dmsA/nrfB/fumB/frdB/nirD/napA/dmsB/nrfD/frdD/eno/pykA/gapA/hybA/narG/nrfA/tpiA/pfkA/ptsH/hybO/napC
ATP biosynthetic process	pfkB/atpG/atpB/atpE/fbaA/atpC/pgk/pykF/pgi/eno/pykA/gapA/tpiA/pfkA
ribonucleotide biosynthetic process	purL/pfkB/atpG/atpB/atpE/pta/fbaA/atpC/purU/pyrH/pyrB/pgk/ribF/pykF/pgi/eno/pykA/gapA/tpiA/pfkA/cyaA/purA
cellular amino acid metabolic process	hisF/purL/ileS/aroL/ilvM/trpB/pta/thrS/ilvA/trpC/hisD/hisH/hisG/ybiB/selD/lysU/gadB/hemA/dapD/hinT/gadA/trpA/aroG/nadE/lysC/hemN/lysS/leuS/serA/panC/glyA/panB/panE/hisS/glnA/aspC/alaS/ilvD/thrC/trpS/serC/selB/asnB/tyrS/trpL/asnA/pflB/trpD/ilvH/argR/ansB/aspS/dapA/ilvI/trpE/asd/hisI/ilvE
purine nucleoside triphosphate biosynthetic process	pfkB/atpG/atpB/atpE/fbaA/atpC/pgk/pykF/pgi/eno/pykA/gapA/tpiA/pfkA
purine ribonucleoside triphosphate biosynthetic process	pfkB/atpG/atpB/atpE/fbaA/atpC/pgk/pykF/pgi/eno/pykA/gapA/tpiA/pfkA
ribonucleoside monophosphate biosynthetic process	purL/pfkB/atpG/atpB/atpE/fbaA/atpC/pgk/ribF/pykF/pgi/eno/pykA/gapA/tpiA/pfkA/purA
ribose phosphate biosynthetic process	purL/pfkB/atpG/atpB/atpE/pta/fbaA/atpC/purU/pyrH/pyrB/pgk/ribF/pykF/pgi/eno/pykA/gapA/tpiA/pfkA/cyaA/purA
ATP metabolic process	pfkB/atpG/atpB/atpE/fbaA/atpC/ppk/pgk/pykF/pgi/eno/pykA/gapA/tpiA/pfkA
ribonucleoside monophosphate metabolic process	purL/pfkB/atpG/atpB/atpE/fbaA/atpC/udp/ppk/pgk/ribF/pykF/pgi/eno/pykA/gapA/tpiA/pfkA/purA
ribonucleoside triphosphate metabolic process	pfkB/atpG/atpB/atpE/fbaA/atpC/ppk/pgk/pykF/pgi/mazG/eno/pykA/gapA/moaE/tpiA/pfkA
ribonucleotide metabolic process	purL/pfkB/atpG/atpB/atpE/pta/fbaA/atpC/udp/ppk/purU/guaC/pyrH/pyrB/pgk/ribF/pykF/pgi/mazG/eno/pykA/gapA/moaE/tpiA/pfkA/cyaA/purA
ribonucleoside triphosphate biosynthetic process	pfkB/atpG/atpB/atpE/fbaA/atpC/pgk/pykF/pgi/eno/pykA/gapA/tpiA/pfkA
ribose phosphate metabolic process	purL/pfkB/atpG/atpB/atpE/pta/rpiA/fbaA/atpC/udp/talB/ppk/purU/guaC/pyrH/pyrB/pgk/gnd/tktA/ribF/pykF/pgi/mazG/eno/pykA/gapA/moaE/tpiA/pfkA/cyaA/purA
purine nucleoside monophosphate biosynthetic process	purL/pfkB/atpG/atpB/atpE/fbaA/atpC/pgk/pykF/pgi/eno/pykA/gapA/tpiA/pfkA/purA
purine ribonucleoside monophosphate biosynthetic process	purL/pfkB/atpG/atpB/atpE/fbaA/atpC/pgk/pykF/pgi/eno/pykA/gapA/tpiA/pfkA/purA
purine ribonucleoside triphosphate metabolic process	pfkB/atpG/atpB/atpE/fbaA/atpC/ppk/pgk/pykF/pgi/eno/pykA/gapA/moaE/tpiA/pfkA
purine nucleoside triphosphate metabolic process	pfkB/atpG/atpB/atpE/fbaA/atpC/ppk/pgk/pykF/pgi/mazG/eno/pykA/gapA/moaE/tpiA/pfkA
purine ribonucleotide biosynthetic process	purL/pfkB/atpG/atpB/atpE/pta/fbaA/atpC/purU/pgk/pykF/pgi/eno/pykA/gapA/tpiA/pfkA/cyaA/purA
nucleoside monophosphate biosynthetic process	purL/pfkB/atpG/atpB/atpE/fbaA/atpC/pgk/ribF/pykF/pgi/eno/pykA/gapA/tpiA/pfkA/purA
purine nucleoside monophosphate metabolic process	purL/pfkB/atpG/atpB/atpE/fbaA/atpC/ppk/pgk/pykF/pgi/eno/pykA/gapA/tpiA/pfkA/purA
purine ribonucleoside monophosphate metabolic process	purL/pfkB/atpG/atpB/atpE/fbaA/atpC/ppk/pgk/pykF/pgi/eno/pykA/gapA/tpiA/pfkA/purA
nucleoside monophosphate metabolic process	purL/pfkB/atpG/atpB/atpE/fbaA/atpC/udp/ppk/pgk/ribF/pykF/pgi/eno/pykA/gapA/tpiA/pfkA/purA
nucleoside diphosphate phosphorylation	pfkB/fbaA/ppk/pgk/pykF/pgi/eno/pykA/gapA/tpiA/pfkA
ATP generation from ADP	pfkB/fbaA/ppk/pgk/pykF/pgi/eno/pykA/gapA/tpiA/pfkA
nucleotide phosphorylation	pfkB/fbaA/ppk/pgk/pykF/pgi/eno/pykA/gapA/tpiA/pfkA
oxoacid metabolic process	hisF/purL/ileS/pfkB/aroL/ilvM/trpB/nudB/ydiJ/pta/narJ/thrS/narH/ilvA/trpC/hdhA/hisD/hisH/hisG/ybiB/selD/lysU/gadB/hemA/eda/dapD/hinT/fbaA/gadA/trpA/aroG/nadE/narL/lysC/ispG/hemN/lysS/kdsB/ppk/leuS/kdsA/purU/serA/panC/pgk/glyA/panB/panE/hisS/glnA/aspC/gnd/alaS/ilvD/thrC/trpS/serC/selB/asnB/folD/tyrS/trpL/aroA/pykF/pgi/fumB/asnA/fabG/ppx/pflB/trpD/fabD/ilvH/eno/pykA/fdhF/ackA/gapA/gloA/acpS/argR/ed…
monocarboxylic acid biosynthetic process	pfkB/pta/fbaA/panC/pgk/panB/panE/asnB/pykF/pgi/asnA/fabG/fabD/eno/pykA/ackA/gapA/acpS/tpiA/pfkA/yajL/fabZ
ribonucleoside diphosphate metabolic process	pfkB/fbaA/ppk/pyrH/pgk/pykF/pgi/eno/pykA/gapA/tpiA/pfkA
anaerobic respiration	hyaC/narI/hyaB/hyaA/hybB/ynfH/ynfF/dmsC/narH/hybC/frdC/dmsA/nrfB/frdB/nirD/napA/dmsB/nrfD/frdD/hybA/narG/nrfA/hybO/napC
glycolytic process	pfkB/fbaA/pgk/pykF/pgi/eno/pykA/gapA/tpiA/pfkA
pyruvate biosynthetic process	pfkB/fbaA/pgk/pykF/pgi/eno/pykA/gapA/tpiA/pfkA
nucleoside triphosphate biosynthetic process	pfkB/atpG/atpB/atpE/fbaA/atpC/pgk/pykF/pgi/eno/pykA/gapA/tpiA/pfkA
organic acid metabolic process	hisF/purL/ileS/pfkB/aroL/ilvM/trpB/nudB/ydiJ/pta/narJ/thrS/narH/ilvA/trpC/hdhA/hisD/hisH/hisG/ybiB/selD/lysU/gadB/hemA/eda/dapD/hinT/fbaA/gadA/trpA/aroG/nadE/narL/lysC/ispG/hemN/lysS/kdsB/ppk/leuS/kdsA/purU/serA/panC/pgk/glyA/panB/panE/hisS/glnA/aspC/gnd/alaS/ilvD/thrC/trpS/serC/selB/asnB/folD/tyrS/trpL/aroA/pykF/pgi/fumB/asnA/fabG/ppx/pflB/trpD/fabD/ilvH/eno/pykA/fdhF/ackA/gapA/gloA/acpS/argR/ed…
nucleotide metabolic process	purL/pfkB/atpG/atpB/atpE/pntB/pntA/pta/rpiA/fbaA/atpC/nadE/udp/talB/ppk/purU/pyrC/guaC/pyrH/pyrB/pgk/gnd/tktA/ribF/pykF/pgi/mazG/eno/pykA/gapA/moaE/tpiA/pfkA/cyaA/deoC/yajL/purA
purine ribonucleotide metabolic process	purL/pfkB/atpG/atpB/atpE/pta/fbaA/atpC/ppk/purU/guaC/pgk/pykF/pgi/eno/pykA/gapA/moaE/tpiA/pfkA/cyaA/purA
nucleoside diphosphate metabolic process	pfkB/fbaA/ppk/pyrH/pgk/pykF/pgi/eno/pykA/gapA/tpiA/pfkA
purine nucleotide biosynthetic process	purL/pfkB/atpG/atpB/atpE/pta/fbaA/atpC/purU/pgk/pykF/pgi/eno/pykA/gapA/tpiA/pfkA/cyaA/purA
nucleoside triphosphate metabolic process	pfkB/atpG/atpB/atpE/fbaA/atpC/ppk/pgk/pykF/pgi/mazG/eno/pykA/gapA/moaE/tpiA/pfkA
pyridine-containing compound metabolic process	pfkB/pntB/pntA/rpiA/fbaA/nadE/pdxJ/talB/pgk/gnd/tktA/serC/pykF/pgi/pdxY/eno/pykA/gapA/tpiA/pfkA/pdxK
alpha-amino acid metabolic process	hisF/purL/trpB/pta/ilvA/trpC/hisD/hisH/hisG/ybiB/selD/gadB/hemA/dapD/hinT/gadA/trpA/nadE/lysC/hemN/serA/panC/glyA/panB/panE/glnA/aspC/ilvD/thrC/serC/selB/asnB/trpL/asnA/pflB/trpD/ilvH/argR/ansB/ilvI/trpE/asd/hisI/ilvE
locomotion	cheY/flgA/cheA/fliD/tar/uspG/cheZ/flgB/cobB/flgC/tap/flgF/recA/ycdY/frdC/frdB/uspE/rbsB/ydiV/flgJ/fliL/malE/flgG/flgE/flgD
aromatic amino acid family biosynthetic process	hisF/aroL/trpB/trpC/hisD/hisH/hisG/ybiB/trpA/aroG/aspC/trpD/trpE/hisI
purine nucleoside diphosphate metabolic process	pfkB/fbaA/ppk/pgk/pykF/pgi/eno/pykA/gapA/tpiA/pfkA
purine ribonucleoside diphosphate metabolic process	pfkB/fbaA/ppk/pgk/pykF/pgi/eno/pykA/gapA/tpiA/pfkA
ADP metabolic process	pfkB/fbaA/ppk/pgk/pykF/pgi/eno/pykA/gapA/tpiA/pfkA
nucleoside phosphate metabolic process	purL/pfkB/atpG/atpB/atpE/pntB/pntA/pta/rpiA/fbaA/atpC/nadE/udp/talB/ppk/purU/pyrC/guaC/pyrH/pyrB/pgk/gnd/tktA/ribF/pykF/pgi/mazG/eno/pykA/gapA/moaE/tpiA/pfkA/cyaA/deoC/yajL/purA
purine-containing compound biosynthetic process	purL/pfkB/atpG/atpB/atpE/pta/fbaA/atpC/purU/pgk/pykF/pgi/eno/pykA/gapA/tpiA/pfkA/cyaA/purA
carboxylic acid metabolic process	hisF/purL/ileS/pfkB/aroL/ilvM/trpB/nudB/ydiJ/pta/thrS/ilvA/trpC/hdhA/hisD/hisH/hisG/ybiB/selD/lysU/gadB/hemA/eda/dapD/hinT/fbaA/gadA/trpA/aroG/nadE/lysC/ispG/hemN/lysS/kdsB/leuS/kdsA/purU/serA/panC/pgk/glyA/panB/panE/hisS/glnA/aspC/gnd/alaS/ilvD/thrC/trpS/serC/selB/asnB/folD/tyrS/trpL/aroA/pykF/pgi/fumB/asnA/fabG/pflB/trpD/fabD/ilvH/eno/pykA/fdhF/ackA/gapA/gloA/acpS/argR/edd/tpiA/ansB/pfkA/aspS/d…
energy derivation by oxidation of organic compounds	glgA/hycF/hyaC/narI/hyaB/hyaA/hybB/ynfH/glgC/ynfF/glgX/dmsC/narH/hybC/glgP/gldA/glgB/frdC/dmsA/nrfB/fumB/frdB/nirD/napA/dmsB/nrfD/frdD/hybA/narG/nrfA/ptsH/hybO/napC
cell motility	cheY/flgA/cheA/fliD/uspG/cheZ/flgB/flgC/flgF/recA/ycdY/frdC/frdB/uspE/ydiV/flgJ/fliL/malE/flgG/flgE/flgD
localization of cell	cheY/flgA/cheA/fliD/uspG/cheZ/flgB/flgC/flgF/recA/ycdY/frdC/frdB/uspE/ydiV/flgJ/fliL/malE/flgG/flgE/flgD
aromatic amino acid family metabolic process	hisF/aroL/trpB/trpC/hisD/hisH/hisG/ybiB/trpA/aroG/aspC/trpL/trpD/trpE/hisI
purine nucleotide metabolic process	purL/pfkB/atpG/atpB/atpE/pta/fbaA/atpC/ppk/purU/guaC/pgk/pykF/pgi/mazG/eno/pykA/gapA/moaE/tpiA/pfkA/cyaA/purA
cellular amino acid biosynthetic process	hisF/aroL/ilvM/trpB/ilvA/trpC/hisD/hisH/hisG/ybiB/selD/dapD/trpA/aroG/lysC/serA/glyA/glnA/aspC/ilvD/thrC/serC/asnB/asnA/trpD/ilvH/argR/dapA/ilvI/trpE/asd/hisI/ilvE
nucleotide catabolic process	pfkB/fbaA/udp/pgk/pykF/pgi/mazG/eno/pykA/gapA/tpiA/pfkA/deoC
nucleobase-containing small molecule metabolic process	deoD/purL/pfkB/atpG/atpB/atpE/deoA/pntB/pntA/pta/rpiA/fbaA/atpC/nadE/udp/talB/ppk/purU/pyrC/guaC/pyrH/glmS/pyrB/pgk/glmM/gnd/tktA/dcd/ribF/galU/upp/pykF/pgi/mazG/eno/pykA/gapA/manA/moaE/hycB/tpiA/ydfG/rihA/pfkA/cyaA/deoC/yajL/purA
nicotinamide nucleotide metabolic process	pfkB/pntB/pntA/rpiA/fbaA/nadE/talB/pgk/gnd/tktA/pykF/pgi/eno/pykA/gapA/tpiA/pfkA
nucleoside phosphate catabolic process	pfkB/fbaA/udp/pgk/pykF/pgi/mazG/eno/pykA/gapA/tpiA/pfkA/deoC
pyridine nucleotide metabolic process	pfkB/pntB/pntA/rpiA/fbaA/nadE/talB/pgk/gnd/tktA/pykF/pgi/eno/pykA/gapA/tpiA/pfkA
purine-containing compound metabolic process	deoD/purL/pfkB/atpG/atpB/atpE/pta/fbaA/atpC/ppk/purU/guaC/pgk/pykF/pgi/mazG/eno/pykA/gapA/moaE/tpiA/rihA/pfkA/cyaA/purA
movement of cell or subcellular component	cheY/flgA/cheA/fliD/uspG/cheZ/flgB/flgC/flgF/recA/ycdY/frdC/frdB/uspE/ydiV/ydgA/flgJ/fliL/malE/flgG/flgE/flgD
pyridine-containing compound biosynthetic process	pfkB/fbaA/nadE/pdxJ/pgk/serC/pykF/pgi/pdxY/eno/pykA/gapA/tpiA/pfkA/pdxK
cilium or flagellum-dependent cell motility	cheY/flgA/cheA/fliD/cheZ/flgB/flgC/flgF/ycdY/frdC/frdB/uspE/ydiV/flgJ/fliL/flgG/flgE/flgD
bacterial-type flagellum-dependent cell motility	cheY/flgA/cheA/fliD/cheZ/flgB/flgC/flgF/ycdY/frdC/frdB/uspE/ydiV/flgJ/fliL/flgG/flgE/flgD
archaeal or bacterial-type flagellum-dependent cell motility	cheY/flgA/cheA/fliD/cheZ/flgB/flgC/flgF/ycdY/frdC/frdB/uspE/ydiV/flgJ/fliL/flgG/flgE/flgD
alpha-amino acid biosynthetic process	hisF/trpB/ilvA/trpC/hisD/hisH/hisG/ybiB/selD/dapD/trpA/lysC/serA/glyA/glnA/aspC/ilvD/thrC/serC/asnB/asnA/trpD/ilvH/argR/ilvI/trpE/asd/hisI/ilvE
nucleotide biosynthetic process	purL/pfkB/atpG/atpB/atpE/pta/fbaA/atpC/nadE/purU/pyrC/pyrH/pyrB/pgk/ribF/pykF/pgi/eno/pykA/gapA/tpiA/pfkA/cyaA/purA
coenzyme metabolic process	pfkB/menB/menC/nudB/pntB/pntA/pta/menE/rpiA/fbaA/nadE/moaD/ubiH/talB/purU/panC/pgk/glyA/panB/panE/moaC/gnd/tktA/serC/folD/ribF/pykF/pgi/ispF/pdxY/fabG/eno/pykA/gapA/moaE/tpiA/pfkA/pdxK
organophosphate metabolic process	purL/pfkB/atpG/atpB/atpE/pntB/pntA/pta/rpiA/eda/fbaA/appA/atpC/psd/nadE/udp/moaD/talB/ispG/ppk/purU/pyrC/guaC/pyrH/glmS/pyrB/pgk/moaC/gnd/tktA/serC/ribF/gpsA/pykF/pgi/pdxY/mazG/eno/pykA/gapA/moaE/tpiA/pfkA/cyaA/deoC/yajL/purA/lpxD/pdxK
oxidation-reduction process	glgA/hycF/pntB/hyaC/narI/hyaB/hyaA/hybB/pntA/ynfH/glgC/ynfF/glgX/dmsC/narH/hybC/glgP/gldA/glgB/frdC/dmsA/nrfB/fumB/frdB/nirD/napA/dmsB/nrfD/frdD/wrbA/fdhF/hybA/narG/nrfA/pfkA/ptsH/hybO/napC
phosphate-containing compound metabolic process	purL/pfkB/glnL/cheY/atpG/atpB/atpE/pntB/pntA/pta/rpiA/cheA/eda/fbaA/appA/uspG/atpC/psd/nadE/udp/moaD/talB/ispG/ppk/gph/purU/pyrC/guaC/pyrH/glmS/pyrB/pgk/glmM/moaC/gnd/tktA/serC/ribF/gpsA/pykF/pgi/pdxY/mazG/eno/pykA/gapA/rbsK/narX/moaE/tpiA/pfkA/cyaA/deoC/cpxA/yajL/purA/lpxD/pdxK
fermentation	hyaC/hyaB/hyaA/gldA/frdC/frdB/frdD/hybA
nucleoside phosphate biosynthetic process	purL/pfkB/atpG/atpB/atpE/pta/fbaA/atpC/nadE/purU/pyrC/pyrH/pyrB/pgk/ribF/pykF/pgi/eno/pykA/gapA/tpiA/pfkA/cyaA/purA
pyruvate metabolic process	pfkB/eda/fbaA/ispG/pgk/pykF/pgi/eno/pykA/gapA/tpiA/pfkA
coenzyme biosynthetic process	pfkB/menB/menC/nudB/pta/menE/fbaA/nadE/moaD/ubiH/purU/panC/pgk/panB/panE/moaC/serC/ribF/pykF/pgi/ispF/pdxY/fabG/eno/pykA/gapA/tpiA/pfkA/pdxK
oxidoreduction coenzyme metabolic process	pfkB/pntB/pntA/rpiA/fbaA/nadE/ubiH/talB/pgk/gnd/tktA/pykF/pgi/ispF/eno/pykA/gapA/tpiA/pfkA
cofactor biosynthetic process	pfkB/menB/menC/nudB/pta/menE/hemA/fbaA/nadE/pdxJ/moaD/hemC/ubiH/hemN/purU/panC/pgk/panB/panE/moaC/serC/ribF/pykF/pgi/ispF/pdxY/cysG/fabG/eno/pykA/gapA/moaE/hypB/tpiA/pfkA/pdxK
phosphorus metabolic process	purL/pfkB/glnL/cheY/atpG/atpB/atpE/pntB/pntA/pta/rpiA/cheA/eda/fbaA/appA/uspG/atpC/psd/nadE/udp/moaD/talB/ispG/ppk/gph/purU/pyrC/guaC/pyrH/glmS/pyrB/pgk/glmM/moaC/gnd/tktA/serC/ribF/gpsA/galU/pykF/pgi/pdxY/mazG/ppx/eno/pykA/gapA/rbsK/narX/moaE/tpiA/pfkA/cyaA/deoC/cpxA/yajL/purA/lpxD/pdxK
nicotinamide nucleotide biosynthetic process	pfkB/fbaA/nadE/pgk/pykF/pgi/eno/pykA/gapA/tpiA/pfkA
bacterial-type flagellum-dependent swarming motility	flgB/flgC/flgF/ycdY/fliL/flgG/flgE/flgD
tryptophan metabolic process	trpB/trpC/ybiB/trpA/trpL/trpD/trpE
indolalkylamine metabolic process	trpB/trpC/ybiB/trpA/trpL/trpD/trpE
indole-containing compound metabolic process	trpB/trpC/ybiB/trpA/trpL/trpD/trpE
pyridine nucleotide biosynthetic process	pfkB/fbaA/nadE/pgk/pykF/pgi/eno/pykA/gapA/tpiA/pfkA
cellular respiration	hycF/hyaC/narI/hyaB/hyaA/hybB/ynfH/ynfF/dmsC/narH/hybC/frdC/dmsA/nrfB/fumB/frdB/nirD/napA/dmsB/nrfD/frdD/hybA/narG/nrfA/hybO/napC
organophosphate biosynthetic process	purL/pfkB/atpG/atpB/atpE/pta/fbaA/atpC/psd/nadE/moaD/ispG/purU/pyrC/pyrH/pyrB/pgk/moaC/serC/ribF/gpsA/pykF/pgi/pdxY/eno/pykA/gapA/moaE/tpiA/pfkA/cyaA/purA/lpxD/pdxK
tRNA aminoacylation for protein translation	ileS/thrS/lysU/lysS/leuS/hisS/alaS/trpS/tyrS/aspS
tRNA aminoacylation	ileS/thrS/lysU/lysS/leuS/hisS/alaS/trpS/tyrS/aspS
nucleobase-containing small molecule biosynthetic process	pfkB/fbaA/udp/pyrH/pgk/pykF/pgi/mazG/eno/pykA/gapA/tpiA/pfkA/deoC/purA
amino acid activation	ileS/thrS/lysU/lysS/leuS/hisS/alaS/trpS/tyrS/aspS
cofactor metabolic process	gor/pfkB/menB/menC/nudB/pntB/pntA/pta/menE/rpiA/hemA/fbaA/nadE/pdxJ/moaD/hemC/ubiH/talB/hemN/purU/panC/pgk/glyA/panB/panE/moaC/gnd/tktA/mrp/serC/folD/ribF/pykF/pgi/ispF/pdxY/cysG/fabG/eno/pykA/gapA/moaE/hypB/tpiA/pfkA/pdxK
organophosphate catabolic process	pfkB/fbaA/appA/udp/pgk/pykF/pgi/mazG/eno/pykA/gapA/tpiA/pfkA/deoC
heterocycle biosynthetic process	hisF/purL/pfkB/hipB/atpG/atpB/rpsD/trpB/atpE/phoP/nudB/pta/recR/trpC/hisD/hisH/oxyR/hisG/ybiB/yqjI/hemA/hdfR/fbaA/atpC/ftsK/trpA/gcvR/nadE/narL/pdxJ/udp/moaD/hemC/yciT/hemN/gyrB/thiI/purU/pyrC/pyrH/glmS/pyrB/pgk/glmM/moaC/alaS/tktA/hupA/tyrR/serC/ribF/mfd/fhlA/pykF/pgi/pdxY/aidB/cysG/mazG/fabG/trpD/ribB/eno/pykA/gapA/manA/mprA/mtlR/slyA/yefM/dcuR/argR/hupB/moaE/tpiA/gadE/adiY/yebK/evgA/ydiV/pfkA/…
phosphorylation	pfkB/glnL/cheY/cheA/fbaA/uspG/ppk/pgk/glmM/pykF/pgi/eno/pykA/gapA/rbsK/narX/tpiA/pfkA/cpxA
valine metabolic process	panC/panB/panE/ilvD/ilvH/ilvI/ilvE
aromatic compound biosynthetic process	hisF/purL/pfkB/hipB/aroL/atpG/atpB/rpsD/trpB/atpE/phoP/nudB/pta/recR/trpC/hisD/hisH/oxyR/hisG/ybiB/yqjI/hemA/hdfR/fbaA/atpC/ftsK/trpA/gcvR/aroG/nadE/narL/pdxJ/udp/hemC/yciT/hemN/gyrB/thiI/purU/pyrC/pyrH/glmS/pyrB/pgk/glmM/aspC/alaS/tktA/hupA/tyrR/serC/ribF/mfd/fhlA/pykF/pgi/pdxY/aidB/cysG/mazG/trpD/eno/pykA/gapA/manA/mprA/mtlR/slyA/yefM/dcuR/argR/hupB/tpiA/gadE/adiY/yebK/evgA/ydiV/pfkA/caiF/rho/a…
cellular aldehyde metabolic process	rpiA/dkgA/eda/gldA/talB/ispG/gnd/tktA/serC/pdxY/gloA/tpiA/mgsA/yajL/pdxK
carbohydrate derivative metabolic process	deoD/purL/pfkB/atpG/atpB/atpE/deoA/pta/mtgA/rpiA/eda/fbaA/atpC/ddlA/udp/talB/ispG/kdsB/ppk/kdsA/purU/guaC/pyrH/glmS/pyrB/ampD/pgk/glmM/gnd/tktA/murF/ribF/gpsA/galU/pykF/pgi/rffG/rffH/mazG/eno/pykA/gapA/manA/murD/moaE/nagZ/tpiA/rihA/pfkA/ldcA/cyaA/murC/deoC/yajL/ddlB/purA/lpxD
protein complex oligomerization	glgC/menE/hdhA/cutA/tar/ompF/udp/speG/kdsA/moaC/galU/fhlA/pykF/pykA/wrbA/argR/ansB/pfkA/seqA
chemotaxis	cheY/cheA/tar/cobB/tap/rbsB/malE
taxis	cheY/cheA/tar/cobB/tap/rbsB/malE
polyol catabolic process	gatD/appA/gldA/mtlD/hybA/tpiA
carbohydrate catabolic process	bglA/pfkB/glgX/gatD/eda/fbaA/glgP/gldA/pgk/gnd/rbsD/galU/fruK/pykF/mtlD/pgi/galM/eno/pykA/gapA/hybA/manA/rbsK/edd/tpiA/pfkA/ptsH/deoC
carbohydrate derivative biosynthetic process	purL/pfkB/atpG/atpB/atpE/pta/mtgA/fbaA/atpC/ddlA/kdsB/kdsA/purU/pyrH/glmS/pyrB/pgk/glmM/murF/ribF/galU/pykF/pgi/rffG/rffH/eno/pykA/gapA/manA/murD/tpiA/pfkA/cyaA/murC/ddlB/purA/lpxD
protein tetramerization	glgC/menE/hdhA/speG/kdsA/galU/fhlA/pykF/pykA/wrbA/ansB/pfkA/seqA
protein homotetramerization	glgC/menE/hdhA/speG/kdsA/galU/fhlA/pykF/pykA/wrbA/ansB/pfkA/seqA
monosaccharide biosynthetic process	fbaA/kdsB/kdsA/pgk/pgi/tpiA
branched-chain amino acid metabolic process	ilvA/panC/panB/panE/ilvD/ilvH/ilvI/ilvE
cellular glucan metabolic process	glgA/glgC/glgX/glgP/glgB/galU/ptsH
glyceraldehyde-3-phosphate metabolic process	rpiA/eda/talB/ispG/gnd/tktA/tpiA
protein homooligomerization	glgC/menE/hdhA/cutA/tar/ompF/speG/kdsA/galU/fhlA/pykF/pykA/wrbA/ansB/pfkA/seqA

## Sheet: Group B
Group B	geneID
sulfur compound metabolic process	thiD/thiM/bioB/sufA/metE/iscU/sufC/sufD/iscS/thiE/sufB/thiH/lipA/yibF/sufS/fabI/bioA/cysN/cysD/hscB/iscA/fdx/bioF/sucD/fpr/cysH/sbp
iron-sulfur cluster assembly	sufA/iscU/sufC/sufD/iscS/sufB/sufS/hscB/iscA/fdx/fpr
metallo-sulfur cluster assembly	sufA/iscU/sufC/sufD/iscS/sufB/sufS/hscB/iscA/fdx/fpr
aerobic respiration	nuoH/nuoM/nuoN/fumA/acnA/aceK/mdh/dld/nuoG/sucA/lldD/fumC/sucD/sucC/sucB
tricarboxylic acid cycle	fumA/acnA/aceK/mdh/sucA/fumC/sucD/sucC/sucB
citrate metabolic process	fumA/acnA/aceK/mdh/sucA/fumC/sucD/sucC/sucB
tricarboxylic acid metabolic process	fumA/acnA/aceK/mdh/sucA/fumC/sucD/sucC/sucB
response to temperature stimulus	pnp/htpX/miaA/oppA/otsB/dnaK/groL/otsA/hslR/hflC/hscA/hflK/hslO/dnaJ/groS/sodA
response to heat	pnp/miaA/oppA/dnaK/groL/hslR/hflC/hscA/hflK/hslO/dnaJ/groS/sodA
response to oxidative stress	katE/osmC/yodD/sufA/acnA/lpd/sufD/icd/tpx/yhcN/cysD/fumC/hslO/sodB/fpr/sodA
cofactor metabolic process	thiD/katE/bioB/sufA/metE/lpd/iscU/sufC/sufD/iscS/mdh/sufB/folE/talA/lipA/yibF/sufS/fabI/bioA/tktB/hscB/iscA/fdx/bioF/sucD/fpr/folX
sulfur compound biosynthetic process	thiD/thiM/bioB/metE/thiE/thiH/lipA/fabI/bioA/bioF
chaperone-mediated protein folding	cpxP/oppA/osmY/dnaK/groL/hscA/dnaJ/groS
oxidation-reduction process	nuoH/nuoM/nuoN/fumA/acnA/lpd/aceK/icd/mdh/dld/nuoG/sucA/lldD/fumC/sodB/sucD/sucC/cysH/sucB/sodA
cellular respiration	nuoH/nuoM/nuoN/fumA/acnA/aceK/mdh/dld/nuoG/sucA/lldD/fumC/sucD/sucC/sucB
protein folding	cpxP/oppA/osmY/dnaK/groL/hscA/hslO/dnaJ/groS
drug metabolic process	thiD/thiM/katE/bioB/fumA/acnA/lpd/gcvH/aceK/mdh/thiE/thiH/folE/yibF/fabI/proC/bioA/sucA/fumC/bioF/sucD/sucC/sucB
response to abiotic stimulus	pnp/katE/osmC/yodD/htpX/miaA/cysB/sufC/oppA/yhcN/otsB/osmY/dnaK/groL/otsA/hslR/hflC/hscA/hflK/hslO/dnaJ/pstS/groS/treF/hchA/nhaA/sodA
pyrimidine-containing compound biosynthetic process	thiD/thiM/carB/thiE/thiH/yjjG/carA
energy derivation by oxidation of organic compounds	nuoH/nuoM/nuoN/fumA/acnA/aceK/mdh/dld/nuoG/sucA/lldD/fumC/sucD/sucC/sucB
antibiotic metabolic process	katE/fumA/acnA/aceK/mdh/sucA/fumC/sucD/sucC/sucB
generation of precursor metabolites and energy	nuoH/nuoM/nuoN/fumA/acnA/aceK/icd/mdh/dld/nuoG/sucA/lldD/fumC/sucD/sucC/sucB
response to stress	pnp/katE/ydiZ/osmC/yodD/ybiJ/sufA/miaA/acnA/lpd/sufD/icd/oppA/tpx/thiH/yhcN/otsB/osmY/dnaK/groL/yeaG/otsA/hslR/cysD/hflC/hscA/hflK/fumC/ycgB/hslO/dnaJ/sodB/pstS/fpr/ybhP/groS/treF/hchA/nhaA/nfo/sodA/adhP
thiamine biosynthetic process	thiD/thiM/thiE/thiH
thiamine-containing compound biosynthetic process	thiD/thiM/thiE/thiH

## Sheet: Group C
Group C	geneID
ribonucleoprotein complex assembly	rplD/rplC/rpsA/yciH/rplA/rplK/rpsO/rplY/rpsU/rpmG/rpsT/yhbY/der/rpsP/srmB/rpmA/rpmB/era
ribonucleoprotein complex biogenesis	rplD/rplC/rpsA/yciH/rplA/rng/rplK/rpsO/rplY/rpsU/rpmG/rpsT/yhbY/ybeY/rluC/der/yihI/rnc/rpsP/srmB/rpmA/rpmB/era
ribonucleoprotein complex subunit organization	rplD/rplC/rpsA/yciH/rplA/rplK/rpsO/rplY/rpsU/rpmG/rpsT/yhbY/der/rpsP/srmB/rpmA/rpmB/era
ribosome assembly	rplD/rplC/rpsA/rplA/rplK/rpsO/rplY/rpsU/rpmG/rpsT/yhbY/der/rpsP/srmB/rpmA/rpmB/era
ribosome biogenesis	rplD/rplC/rpsA/rplA/rng/rplK/rpsO/rplY/rpsU/rpmG/rpsT/yhbY/ybeY/rluC/der/yihI/rnc/rpsP/srmB/rpmA/rpmB/era
organelle assembly	rplD/rplC/rpsA/rplA/rplK/rpsO/rplY/rpsU/rpmG/rpsT/yhbY/der/rpsP/bdm/srmB/rpmA/rpmB/era
organelle organization	rplD/rplC/rpsA/rplA/rplK/topA/rpsO/rplY/rpsU/rpmG/rpsT/yhbY/der/dnaB/rpsP/bdm/srmB/rpmA/rpmB/era
cellular protein-containing complex assembly	rplD/rplC/rpsA/yciH/rplA/rplK/rpsO/rplY/rpsU/rpmG/rpsT/yhbY/der/rpsP/srmB/rpmA/rpmB/era
protein-containing complex subunit organization	rplD/rpsJ/rplC/rpsA/yciH/rplA/rplK/rpsO/thrL/rplY/rfaH/rpsU/rpmG/rpsT/yhbY/ybeY/der/frr/rpoZ/hslV/rpsP/srmB/rpmA/rpmB/nusG/era/prfC/lysP
ribosomal large subunit assembly	rplC/rplA/rplK/rplY/rpmG/yhbY/der/srmB/rpmA/rpmB
ribosomal large subunit biogenesis	rplC/rplA/rplK/rplY/rpmG/yhbY/der/srmB/rpmA/rpmB
cellular component organization	rplD/rpsJ/rplC/rpsA/yciH/rplA/ygfZ/rplK/topA/rpsO/secG/thrL/zipA/rplY/rfaH/rpsU/rpmG/rpsT/mreD/yhbY/ybeY/der/frr/secE/dnaB/rpoZ/hslV/rpsP/bdm/srmB/rpmA/rpmB/nusG/era/prfC/lysP
cellular component organization or biogenesis	rplD/rpsJ/rplC/rpsA/yciH/rplA/ygfZ/rng/rplK/topA/rpsO/secG/thrL/zipA/rplY/rfaH/rpsU/rpmG/rpsT/mreD/yhbY/ybeY/rluC/der/yihI/frr/secE/dnaB/rnc/rpoZ/hslV/rpsP/bdm/srmB/rpmA/rpmB/nusG/era/prfC/lysP
translation	rplD/rpsA/yciH/glnS/rplA/rplK/rplY/rfaH/asnS/ybeY/frr/efp/lepA/argS/prfC
protein-containing complex assembly	rplD/rplC/rpsA/yciH/rplA/rplK/rpsO/rplY/rpsU/rpmG/rpsT/yhbY/der/rpoZ/hslV/rpsP/srmB/rpmA/rpmB/era/lysP
ribosomal small subunit biogenesis	rpsA/rpsO/rpsU/rpsT/yhbY/ybeY/rpsP/era
peptide biosynthetic process	rplD/rpsA/yciH/glnS/rplA/rplK/rplY/rfaH/asnS/ybeY/frr/efp/lepA/argS/prfC
peptide metabolic process	rplD/rpsA/yciH/glnS/rplA/rplK/rplY/rfaH/asnS/ybeY/frr/efp/lepA/lepB/argS/prfC
cellular component assembly	rplD/rplC/rpsA/yciH/rplA/ygfZ/rplK/rpsO/zipA/rplY/rpsU/rpmG/rpsT/yhbY/der/rpoZ/hslV/rpsP/bdm/srmB/rpmA/rpmB/era/lysP
cellular component disassembly	rpsJ/rplK/thrL/rfaH/ybeY/frr/nusG/prfC
protein-containing complex disassembly	rpsJ/rplK/thrL/rfaH/ybeY/frr/nusG/prfC
cellular component biogenesis	rplD/rplC/rpsA/yciH/rplA/ygfZ/rng/rplK/rpsO/zipA/rplY/rpsU/rpmG/rpsT/yhbY/ybeY/rluC/der/yihI/rnc/rpoZ/hslV/rpsP/bdm/srmB/rpmA/rpmB/era/lysP
ribosomal small subunit assembly	rpsA/rpsO/rpsU/rpsT/yhbY/rpsP/era
cellular protein metabolic process	rplD/rpsA/yciH/glnS/rplA/rplK/moaA/slyD/rplY/lipB/rfaH/rssB/asnS/ybeY/frr/ppiA/efp/hslV/lon/lepA/lepB/era/argS/prfC
amide biosynthetic process	rplD/rpsA/yciH/glnS/rplA/rplK/rplY/rfaH/asnS/ybeY/frr/efp/cmk/lepA/argS/prfC
gene expression	rplD/hns/rpsJ/rpsA/yciH/glnS/rplA/rng/trmD/rplK/rpsO/slyD/thrL/ihfB/rplY/lipB/hha/rfaH/yhbY/asnS/cca/ybeY/rluC/proQ/frr/purR/rnc/cusR/efp/trmA/marA/lepA/nusG/lepB/pcnB/argS/miaB/prfC
cellular amide metabolic process	rplD/rpsA/yciH/glnS/rplA/rplK/rplY/rfaH/asnS/ybeY/frr/efp/cmk/lepA/lepB/argS/prfC
ncRNA metabolic process	glnS/rplA/rng/trmD/yhbY/asnS/cca/ybeY/rluC/rnc/trmA/rnb/argS/miaB
protein metabolic process	rplD/rpsA/yciH/glnS/rplA/rplK/moaA/slyD/rplY/lipB/rfaH/rssB/asnS/ybeY/frr/ppiA/efp/hslV/lon/lepA/lepB/era/argS/prfC
regulation of DNA-templated transcription, termination	rpsJ/thrL/rfaH/ybeY/nusG
regulation of protein complex disassembly	rpsJ/thrL/rfaH/ybeY/nusG
RNA processing	rplA/rng/trmD/rpsO/yhbY/cca/ybeY/rluC/rnc/trmA/pcnB/miaB
response to heat	rpoD/moaA/slyD/ybeY/hslV/lon/pncB/htpG/tig
DNA-templated transcription, termination	rpsJ/thrL/rfaH/ybeY/nusG
response to temperature stimulus	rpoD/moaA/slyD/ybeY/hslV/lon/lepA/pncB/htpG/tig
response to copper ion	cueO/copA/cusF/cusR
posttranscriptional regulation of gene expression	rplD/rpsA/rplA/rplY/rfaH/proQ/efp
negative regulation of translation	rplD/rpsA/rplA/rplY/efp
regulation of cellular protein metabolic process	rplD/rpsA/rplA/rplY/rfaH/rssB/efp
negative regulation of cellular amide metabolic process	rplD/rpsA/rplA/rplY/efp

## Sheet: Group D
Group D	geneID
ribosome assembly	rplX/rpsG/rplE/rpsB/rplB/rpsH/rpsC/rpsN/rpsK/rpmD/rpsE/rplF
organelle assembly	rplX/rpsG/rplE/rpsB/rplB/rpsH/rpsC/rpsN/rpsK/rpmD/rpsE/rplF/flgK
ribonucleoprotein complex assembly	rplX/rpsG/rplE/rpsB/rplB/rpsH/rpsC/rpsN/rpsK/rpmD/rpsE/rplF
ribonucleoprotein complex subunit organization	rplX/rpsG/rplE/rpsB/rplB/rpsH/rpsC/rpsN/rpsK/rpmD/rpsE/rplF
ribosomal small subunit biogenesis	rpsG/rpsB/rpsH/rpsC/rpsN/rpsK/rbfA/rpsE
ribosome biogenesis	rplX/rpsG/rplE/rpsB/rplB/rpsH/rpsC/rpsN/rpsK/rbfA/rne/rpmD/rpsE/rplF
ribonucleoprotein complex biogenesis	rplX/rpsG/rplE/rpsB/rplB/rpsH/rpsC/rpsN/rpsK/rbfA/rne/rpmD/rpsE/rplF
ribosomal small subunit assembly	rpsG/rpsB/rpsH/rpsC/rpsN/rpsK/rpsE
organelle organization	rplX/rpsG/rplE/rpsB/rplB/rpsH/rpsC/rpsN/rpsK/rpmD/rpsE/rplF/flgK
cellular protein-containing complex assembly	rplX/rpsG/rplE/rpsB/rplB/rpsH/rpsC/rpsN/rpsK/rpmD/rpsE/rplF
alpha-amino acid biosynthetic process	leuC/hisA/thrA/thrB/metF/metB/argD/cysE/argH/gltB/gltD/lrp/mmuP
cellular amino acid biosynthetic process	leuC/hisA/thrA/thrB/metF/metB/argD/cysE/argH/gltB/gltD/lrp/mmuP
organonitrogen compound biosynthetic process	tufB/rpsG/rpsL/pheT/dut/hemE/rplB/infB/speE/leuC/speD/rpsK/atpA/tufA/hisA/thrA/thrB/metF/metB/argD/rpsE/rplF/cysE/argH/gltB/gltD/lrp/mmuP/rbbA
translation	tufB/rpsG/rpsL/pheT/rplB/infB/rpsK/tufA/rpsE/rplF/rbbA
protein-containing complex assembly	rplX/rpsG/rplE/rpsB/dut/rplB/rpsH/rpsC/rpsN/rpsK/rne/rpmD/metF/rpsE/rplF/yeiG
sulfur amino acid metabolic process	metK/metF/metB/cysE/mmuP
protein-containing complex subunit organization	nusA/rplX/rpsG/rplE/rpsB/dut/rplB/rpsH/rpsC/rpsN/rpsK/rne/rpmD/metF/rpsE/rplF/yeiG
aspartate family amino acid biosynthetic process	thrA/thrB/metF/metB/argD/mmuP
alpha-amino acid metabolic process	hemE/leuC/hisA/thrA/metK/thrB/metF/metB/argD/cysE/argH/gltB/gltD/lrp/mmuP
peptide metabolic process	tufB/rpsG/rpsL/pheT/rplB/infB/rpsK/tufA/rpsE/rplF/pepQ/rbbA
peptide biosynthetic process	tufB/rpsG/rpsL/pheT/rplB/infB/rpsK/tufA/rpsE/rplF/rbbA
sulfur amino acid biosynthetic process	metF/metB/cysE/mmuP
amino acid transport	glnH/glnP/metN/glnQ/metQ/artM/metI/artJ
amide biosynthetic process	tufB/rpsG/rpsL/pheT/rplB/infB/rpsK/tufA/metF/rpsE/rplF/rbbA
cellular amino acid metabolic process	pheT/hemE/leuC/hisA/thrA/metK/thrB/metF/metB/argD/cysE/argH/gltB/gltD/lrp/mmuP
cation transport	corA/feoA/glnH/atpA/glnP/metN/glnQ/feoB/potD/metQ/artM/metI/artJ
aspartate family amino acid metabolic process	thrA/metK/thrB/metF/metB/argD/mmuP
cellular component assembly	rplX/rpsG/rplE/rpsB/dut/rplB/rpsH/rpsC/rpsN/rpsK/rne/rpmD/metF/rpsE/rplF/flgK/yeiG
ribosomal large subunit assembly	rplX/rplE/rplB/rpmD/rplF
ribosomal large subunit biogenesis	rplX/rplE/rplB/rpmD/rplF

## Sheet: Group E
Group E	geneID
amino acid import	proP/livF/livG/artQ/livH/hisP/livM/hisQ
amino acid import across plasma membrane	proP/livF/livG/artQ/livH/hisP/livM/hisQ
cation transport	aroP/exbB/mntH/proP/proV/livF/cyoD/cyoC/cyoB/livG/artQ/livH/livK/fepA/hisP/livM/cyoA/nuoB/argT/betT/proX/hisQ/fepB/cycA/proW
aromatic amino acid transport	aroP/livF/livG/livH/hisP/livM/hisQ
L-amino acid transport	livF/livG/artQ/livH/hisP/livM/gltI/argT/hisQ/cycA
L-alpha-amino acid transmembrane transport	livF/livG/artQ/livH/hisP/livM/gltI/hisQ
arginine biosynthetic process	argC/argA/argF/argE/argG/argB/argI
amino acid transport	aroP/proP/livF/livG/artQ/livH/livK/hisP/livM/gltI/argT/hisQ/cycA
aerobic respiration	ndh/nuoF/cyoD/cyoC/sdhB/cyoB/sdhA/cyoA/nuoB/acnB/sdhC
amino acid transmembrane transport	proP/livF/livG/artQ/livH/hisP/livM/gltI/hisQ
alpha-amino acid biosynthetic process	argC/argA/argF/argE/tyrB/ilvB/pheA/cysK/ilvL/ilvN/avtA/argG/metL/argB/tyrA/argI/metH
import across plasma membrane	proP/livF/livG/artQ/livH/hisP/livM/hisQ
cation transmembrane transport	proP/livF/cyoD/cyoC/cyoB/livG/artQ/livH/hisP/livM/cyoA/nuoB/hisQ/proW
alpha-amino acid metabolic process	argC/argA/argF/argE/hemF/tyrB/ilvB/pheA/gcvP/cysK/ilvL/ilvN/avtA/argG/metL/argB/tyrA/dadA/putA/gcvT/argI/metH
cellular respiration	ndh/fnr/nuoF/cyoD/cyoE/fdoH/fdoI/cyoC/sdhB/cyoB/sdhA/fdoG/cyoA/nuoB/acnB/sdhC
ion transport	aroP/kefG/exbB/mntH/proP/proV/livF/cyoD/cyoC/cyoB/cysP/shiA/livG/artQ/livH/livK/fepA/hisP/livM/cyoA/nuoB/gltI/argT/betT/proX/hisQ/fepB/cycA/proW
import into cell	proP/livF/livG/artQ/livH/hisP/livM/hisQ
respiratory electron transport chain	ndh/cyoD/fdoH/cyoC/sdhB/cyoB/cyoA
energy derivation by oxidation of organic compounds	ndh/fnr/ldhA/nuoF/cyoD/cyoE/fdoH/fdoI/cyoC/sdhB/cyoB/sdhA/fdoG/cyoA/nuoB/acnB/sdhC
cellular amino acid biosynthetic process	argC/argA/argF/argE/tyrB/ilvB/pheA/cysK/ilvL/ilvN/avtA/argG/metL/argB/tyrA/argI/metH
oxidation-reduction process	ndh/fnr/ldhA/nuoF/cyoD/cyoE/fdoH/fdoI/cyoC/sdhB/cyoB/sdhA/fadD/tyrA/fdoG/cyoA/dadA/nuoB/acnB/sdhC
arginine metabolic process	argC/argA/argF/argE/argG/argB/argI
organic acid transmembrane transport	proP/livF/shiA/livG/artQ/livH/hisP/livM/gltI/hisQ
carboxylic acid transmembrane transport	proP/livF/shiA/livG/artQ/livH/hisP/livM/gltI/hisQ
glutamine family amino acid biosynthetic process	argC/argA/argF/argE/argG/argB/argI
electron transport chain	ndh/cyoD/fdoH/cyoC/sdhB/cyoB/cyoA
cellular amino acid metabolic process	argC/argA/argF/argE/hemF/tyrB/ilvB/pheA/gcvP/cysK/ilvL/ilvN/entF/avtA/argG/metL/argB/tyrA/dadA/putA/gcvT/argI/metH
ion transmembrane transport	kefG/proP/livF/cyoD/cyoC/cyoB/shiA/livG/artQ/livH/hisP/livM/cyoA/nuoB/gltI/hisQ/proW
branched-chain amino acid transport	livF/livG/livH/livK/livM
generation of precursor metabolites and energy	ndh/fnr/ldhA/nuoF/cyoD/cyoE/fdoH/fdoI/cyoC/sdhB/cyoB/sdhA/fdoG/cyoA/nuoB/acnB/sdhC
secondary metabolite biosynthetic process	fur/entA/entD/entF/ybiI
glutamine family amino acid metabolic process	argC/argA/argF/argE/hemF/argG/argB/putA/argI
drug transport	tonB/exbB/livF/livG/artQ/livH/fepA/hisP/livM/gltI/argT/hisQ/cycA
carboxylic acid transport	aroP/proP/livF/shiA/livG/artQ/livH/livK/hisP/livM/gltI/argT/hisQ/cycA
organic anion transport	aroP/exbB/proP/livF/shiA/livG/artQ/livH/livK/fepA/hisP/livM/gltI/argT/hisQ/fepB/cycA
organic acid transport	aroP/proP/livF/shiA/livG/artQ/livH/livK/hisP/livM/gltI/argT/hisQ/cycA
cellular iron ion homeostasis	fhuF/ybiX/yqjH/fepA/ahpC
neutral amino acid transport	proP/livF/livG/livH/livK/livM/cycA
anion transport	aroP/exbB/proP/livF/cysP/shiA/livG/artQ/livH/livK/fepA/hisP/livM/gltI/argT/hisQ/fepB/cycA
iron ion homeostasis	fhuF/ybiX/yqjH/fepA/ahpC
regulation of biological quality	ndh/sthA/exbD/fhuF/exbB/gcvP/nrdH/ybiX/betA/yqjH/fepA/betB/ahpC/gcvT/hfq
drug transmembrane transport	livF/livG/artQ/livH/hisP/livM/gltI/hisQ
transition metal ion homeostasis	ndh/fhuF/ybiX/yqjH/fepA/ahpC
valine biosynthetic process	ilvB/ilvL/ilvN/avtA
siderophore metabolic process	fur/entA/entD/entF
anion transmembrane transport	proP/livF/shiA/livG/artQ/livH/hisP/livM/gltI/hisQ
branched-chain amino acid biosynthetic process	tyrB/ilvB/ilvL/ilvN/avtA
proton transmembrane transport	cyoD/cyoC/cyoB/cyoA/nuoB
nonribosomal peptide biosynthetic process	fur/entA/entD/entF
metal ion homeostasis	ndh/fhuF/ybiX/yqjH/fepA/ahpC
cellular transition metal ion homeostasis	fhuF/ybiX/yqjH/fepA/ahpC
nitrogen compound transport	aroP/tonB/exbB/proP/proV/livF/livG/artQ/livH/livK/fepA/hisP/livM/gltI/argT/betT/proX/hisQ/cycA/proW
organonitrogen compound biosynthetic process	argC/argA/argF/argE/fur/hemF/hflX/tyrB/relE/ilvB/thiG/pheA/aceF/cyoE/cysK/entA/ilvL/ilvN/entD/betA/entF/ribA/avtA/argG/metL/argB/tyrA/betB/acnB/hfq/argI/metH/thiC
branched-chain amino acid metabolic process	tyrB/ilvB/ilvL/ilvN/avtA
homeostatic process	ndh/sthA/fhuF/nrdH/ybiX/yqjH/fepA/ahpC
carboxylic acid metabolic process	argC/argA/argF/argE/hemF/ldhA/tesB/tyrB/ilvB/pheA/gcvP/aceF/cysK/fdoH/fdoI/sdhA/ilvL/ilvN/entF/avtA/argG/metL/fadD/argB/tyrA/fdoG/aceB/dadA/acnB/putA/gcvT/argI/metH
small molecule biosynthetic process	argC/argA/ubiA/argF/argE/ubiD/fbp/ubiC/tyrB/ilvB/thiG/pheA/cysK/ilvL/ilvN/ribA/avtA/argG/metL/argB/tyrA/argI/metH/thiC
valine metabolic process	ilvB/ilvL/ilvN/avtA
siderophore transport	tonB/exbB/fepA/fepB
response to drug	tonB/exbB/fnr/livF/livG/artQ/livH/fepA/hisP/livM/gltI/argT/hisQ/cycA
oxoacid metabolic process	argC/argA/argF/argE/hemF/ldhA/tesB/tyrB/ilvB/pheA/gcvP/aceF/cysK/fdoH/fdoI/sdhA/ilvL/ilvN/entF/avtA/argG/metL/fadD/argB/tyrA/fdoG/aceB/dadA/acnB/putA/gcvT/argI/metH

## Sheet: Group F
Group F	geneID
lipid biosynthetic process	pgsA/pgpA/lpxL/gnsB/accD/ispB/ispU/glnB/accC/adk/ispA/acpT/gmhB/accB/accA/dxs
small molecule biosynthetic process	dapB/alr/menF/epd/gnsB/accD/ispB/aroK/ispU/glnB/ltaE/accC/luxS/hpt/selA/pyrG/glk/pdxH/proA/serS/acpT/accB/aspA/menD/proB/aroH/yigB/glpX/lysA/aroB/accA/dxs
fatty acid biosynthetic process	gnsB/accD/glnB/accC/acpT/accB/accA
aromatic compound biosynthetic process	apt/hemG/pheM/cspA/rof/dicA/dinJ/yfeD/greB/gadW/gadX/yqgF/uidR/flhD/agaR/epd/exuR/flhC/cspC/cytR/srlR/gntR/cspE/trpR/iclR/appY/yfhH/zur/aroK/allR/hpt/adk/selA/pyrG/glk/sfsB/pdxH/nadA/nadB/fis/aroH/pyrD/nrdD/gltX/glmU/purN/aroB/dxs
negative regulation of cellular process	cspA/yliF/sulA/hda/dinJ/yoeB/uidR/yhaV/exuR/cspC/cytR/srlR/gntR/cspE/iclR/zur/accD/allR/accC/ybjN/uvrD/rraA
negative regulation of cellular component organization	cspA/sulA/dinJ/cspC/cspE/ybjN
macromolecule biosynthetic process	pheM/cspA/rof/hda/dicA/dinJ/yfeD/greB/yoeB/gadW/gadX/yqgF/uidR/ftsI/prfB/murI/flhD/agaR/exuR/flhC/cspC/cytR/srlR/gntR/yafQ/dnaQ/cspE/trpR/iclR/appY/yfhH/zur/rcsF/accD/ispU/allR/adk/selA/sfsB/murA/uvrD/serS/gmhB/fis/ybcJ/wzzE/gltX/dnaN/proS
cellular macromolecule biosynthetic process	pheM/cspA/rof/hda/dicA/dinJ/yfeD/greB/yoeB/gadW/gadX/yqgF/uidR/ftsI/prfB/murI/flhD/agaR/exuR/flhC/cspC/cytR/srlR/gntR/yafQ/dnaQ/cspE/trpR/iclR/appY/yfhH/zur/rcsF/accD/ispU/allR/adk/sfsB/murA/uvrD/serS/gmhB/fis/ybcJ/wzzE/gltX/dnaN/proS
heterocycle biosynthetic process	apt/hemG/pheM/cspA/rof/dicA/dinJ/yfeD/greB/gadW/gadX/yqgF/uidR/flhD/agaR/epd/exuR/flhC/cspC/cytR/srlR/gntR/cspE/trpR/iclR/appY/yfhH/zur/allR/hpt/adk/selA/pyrG/glk/sfsB/pdxH/proA/nadA/nadB/fis/proB/yigB/pyrD/nrdD/gltX/glmU/purN/dxs
nucleobase-containing compound biosynthetic process	apt/pheM/cspA/rof/dicA/dinJ/yfeD/greB/gadW/gadX/yqgF/uidR/flhD/agaR/exuR/flhC/cspC/cytR/srlR/gntR/cspE/trpR/iclR/appY/yfhH/zur/allR/hpt/adk/selA/pyrG/glk/sfsB/nadA/nadB/fis/pyrD/nrdD/glmU/purN
negative regulation of biological process	cspA/yliF/sulA/hda/dinJ/yoeB/uidR/yhaV/exuR/cspC/cytR/srlR/gntR/yafQ/cspE/iclR/zur/accD/allR/accC/ybjN/uvrD/rraA
negative regulation of cellular metabolic process	cspA/hda/dinJ/yoeB/uidR/exuR/cspC/cytR/srlR/gntR/cspE/iclR/zur/accD/allR/accC/uvrD/rraA
organonitrogen compound biosynthetic process	apt/dapB/alr/hemG/yoeB/ftsI/prfB/murI/epd/yafQ/accD/aroK/ispU/ltaE/luxS/hpt/adk/selA/pyrG/glk/pdxH/proA/murA/nadA/serS/nadB/acpT/gshB/aspA/proB/aroH/yigB/pyrD/ybcJ/lysA/gltX/purN/aroB/proS/dxs
cellular component disassembly	cspA/rof/yqgF/prfB/cspC/yafQ/cspE
protein-containing complex disassembly	cspA/rof/yqgF/prfB/cspC/yafQ/cspE
