# Supplementary material for: Attractor Concepts to Evaluate the Transcriptome-wide Dynamics Guiding Anaerobic to Aerobic State Transition in Escherichia coli
Source: Sci Rep. 2020 Apr 3;10:5878. doi: 10.1038/s41598-020-62804-3 (PMC7125300; doi:10.1038/s41598-020-62804-3)
Supplement: Supplementary file 3 — Table S3. [file 41598_2020_62804_MOESM3_ESM.xlsx]

## Sheet: Group A
Gene ID - Group A	Function
pnuC	Nicotinamide riboside transporter PnuC
frdB	Fumarate reductase iron-sulfur subunit
frdC	Fumarate reductase subunit C
ybbK	Protein QmcA
surE	5'/3'-nucleotidase SurE
uvrA	UvrABC system protein A
ygiT	Antitoxin MqsA
cfa	Cyclopropane-fatty-acyl-phospholipid synthase
hycC	Formate hydrogenlyase subunit 3
eda	KHG/KDPG aldolase
dapD	2,3,4,5-tetrahydropyridine-2,6-dicarboxylate N-succinyltransferase
yoaB	RutC family protein YoaB
adiC	Arginine/agmatine antiporter
ribC,ribE	Riboflavin synthase
sdaC	Serine transporter
flgF	Flagellar basal-body rod protein FlgF
ispF	2-C-methyl-D-erythritol 2,4-cyclodiphosphate synthase
atpB,atpD	ATP synthase subunit beta
menB	1,4-dihydroxy-2-naphthoyl-CoA synthase
slyX	Protein SlyX
ompA	Outer membrane protein A
yhcB	Inner membrane protein YhcB
aroA	3-phosphoshikimate 1-carboxyvinyltransferase
yjiY	Pyruvate/proton symporter BtsT
yjgK	Toxin-antitoxin biofilm protein TabA
ppk	Polyphosphate kinase
rplV	50S ribosomal protein L22
talB	Transaldolase B
aspC	Aspartate aminotransferase
yggL	Uncharacterized protein YggL
yjeB	HTH-type transcriptional repressor NsrR
selD	Selenide, water dikinase
trpS	Tryptophan--tRNA ligase
fbaB	Fructose-bisphosphate aldolase class 1
topB	DNA topoisomerase 3
ampD	1,6-anhydro-N-acetylmuramyl-L-alanine amidase AmpD
ycdY	Chaperone protein YcdY
ynfG	Probable anaerobic dimethyl sulfoxide reductase chain YnfG
ompX	Outer membrane protein X
yciI	Protein YciI
yeaK	Uncharacterized protein YeaK
dmsD	Tat proofreading chaperone DmsD
hyaD	Hydrogenase 1 maturation protease
ynjB	Protein YnjB
yfbU	UPF0304 protein YfbU
elbB	Glyoxalase ElbB
sohB	Probable protease SohB
rpmC	50S ribosomal protein L29
ynfH	Anaerobic dimethyl sulfoxide reductase chain YnfH
yeeZ	Protein YeeZ
yjgD	Regulator of ribonuclease activity B
ybaB	Nucleoid-associated protein YbaB
gcvR	Glycine cleavage system transcriptional repressor
yeaO	Uncharacterized protein YeaO
slyB	Outer membrane lipoprotein SlyB
aidB	Putative acyl-CoA dehydrogenase AidB
ybjX	Uncharacterized protein YbjX
glgB	1,4-alpha-glucan branching enzyme GlgB
kdsB	3-deoxy-manno-octulosonate cytidylyltransferase
rffH	Glucose-1-phosphate thymidylyltransferase 2
yceH	UPF0502 protein YceH
fbaA	Fructose-bisphosphate aldolase class 2
oxyR	Hydrogen peroxide-inducible genes activator
rbsD	D-ribose pyranase
cyaA	Adenylate cyclase
eutB	Ethanolamine ammonia-lyase heavy chain
grxC	Glutaredoxin 3
ptsI	Phosphoenolpyruvate-protein phosphotransferase
rfaD	ADP-L-glycero-D-manno-heptose-6-epimerase
hlpA	Chaperone protein Skp
mprA	Transcriptional repressor MprA
yefM	Antitoxin YefM
aroL	Shikimate kinase 2
appC	Cytochrome bd-II ubiquinol oxidase subunit 1
flgJ	Peptidoglycan hydrolase FlgJ
yfdY	Uncharacterized protein YfdY
rpsS	30S ribosomal protein S19
yjjW	Putative glycyl-radical enzyme activating enzyme YjjW
atpF	ATP synthase subunit b
hycB	Formate hydrogenlyase subunit 2
frdD	Fumarate reductase subunit D
rffG	dTDP-glucose 4,6-dehydratase 2
wbbI	Beta-1,6-galactofuranosyltransferase WbbI
hupA	DNA-binding protein HU-alpha
yfjO	Antitoxin RnlB
ydiJ	Uncharacterized protein YdiJ
fabF	3-oxoacyl-[acyl-carrier-protein] synthase 2
deoD	Purine nucleoside phosphorylase DeoD-type
trpB	Tryptophan synthase beta chain
lspA	Lipoprotein signal peptidase
minD	Septum site-determining protein MinD
glyQ	Glycine--tRNA ligase alpha subunit
mtlD	Mannitol-1-phosphate 5-dehydrogenase
yhfA	Protein YhfA
yqjI	Transcriptional regulator YqjI
pgm	2,3-bisphosphoglycerate-dependent phosphoglycerate mutase
ygaZ	Inner membrane protein YgaZ
pyrC	Dihydroorotase
ppiD	Peptidyl-prolyl cis-trans isomerase D
rplP	50S ribosomal protein L16
rpsM	30S ribosomal protein S13
yicH	AsmA family protein YicH
cysG	Siroheme synthase
hyaB	Hydrogenase-1 large chain
atpB	ATP synthase subunit a
galU	UTP--glucose-1-phosphate uridylyltransferase
ompF	Outer membrane protein F
yebK	HTH-type transcriptional regulator HexR
visC	2-octaprenylphenol hydroxylase
dtd	D-aminoacyl-tRNA deacylase
tktA	Transketolase 1
ilvH	Acetolactate synthase isozyme 3 small subunit
ddlB	D-alanine--D-alanine ligase B
clpB	Chaperone protein ClpB
ynfF	Probable dimethyl sulfoxide reductase chain YnfF
glgP	Glycogen phosphorylase
fliL	Flagellar protein FliL
menE	2-succinylbenzoate--CoA ligase
dppC	Dipeptide transport system permease protein DppC
pyrI	Aspartate carbamoyltransferase regulatory chain
fabZ	3-hydroxyacyl-[acyl-carrier-protein] dehydratase FabZ
ybdG	Miniconductance mechanosensitive channel YbdG
secB	Protein-export protein SecB
yfjN	mRNA endoribonuclease toxin LS
yceB	Uncharacterized lipoprotein YceB
recA	Protein RecA
ompW	Outer membrane protein W
ybaK	Cys-tRNA(Pro)/Cys-tRNA(Cys) deacylase YbaK
lysS	Lysine--tRNA ligase
hybF	Hydrogenase maturation factor HybF
hisD	Histidinol dehydrogenase
dsbC	Thiol:disulfide interchange protein DsbC
appB	Cytochrome bd-II ubiquinol oxidase subunit 2
asnB	Asparagine synthetase B [glutamine-hydrolyzing]
yhdH	Probable acrylyl-CoA reductase AcuI
panC	Pantothenate synthetase
yeaD	Putative glucose-6-phosphate 1-epimerase
nudB	Dihydroneopterin triphosphate diphosphatase
pal	Peptidoglycan-associated lipoprotein
dmsC	Anaerobic dimethyl sulfoxide reductase chain C
galM	Aldose 1-epimerase
caiF	Transcriptional activatory protein CaiF
surA	Chaperone SurA
iadA	Isoaspartyl dipeptidase
yjgF	2-iminobutanoate/2-iminopropanoate deaminase
narX	Nitrate/nitrite sensor protein NarX
hypE	Carbamoyl dehydratase HypE
yjiG	Inner membrane protein YjiG
hycG	Formate hydrogenlyase subunit 7
pykF	Pyruvate kinase I
hybG	Hydrogenase maturation factor HybG
yeeX	UPF0265 protein YeeX
hsdR	Type I restriction enzyme EcoKI R protein
pspE	Thiosulfate sulfurtransferase PspE
upp	Uracil phosphoribosyltransferase
hyaA	Hydrogenase-1 small chain
yqhD	Alcohol dehydrogenase YqhD
ymgG	UPF0757 protein YmgG
napC	Cytochrome c-type protein NapC
fliA	RNA polymerase sigma factor FliA
mrp	Iron-sulfur cluster carrier protein
yjiX	Uncharacterized protein YjiX
ybbJ	Inner membrane protein YbbJ
ftn	Bacterial non-heme ferritin
yliH	Biofilm regulator BssR
dcd	dCTP deaminase
ycjG	L-Ala-D/L-Glu epimerase
dapA	4-hydroxy-tetrahydrodipicolinate synthase
ygaH	Uncharacterized protein YgaH
ppx	Exopolyphosphatase
slyA	Transcriptional regulator SlyA
wbbJ	Putative lipopolysaccharide biosynthesis O-acetyl transferase WbbJ
mtlR	Mannitol operon repressor
ribE	6,7-dimethyl-8-ribityllumazine synthase
yajL	Protein/nucleic acid deglycase 3
phoP	Transcriptional regulatory protein PhoP
eno	Enolase
dmsA	Dimethyl sulfoxide reductase DmsA
trpD	Bifunctional protein TrpGD
ppiB	Peptidyl-prolyl cis-trans isomerase B
moaD	Molybdopterin synthase sulfur carrier subunit
ynjE	Thiosulfate sulfurtransferase YnjE
yhhX	Uncharacterized oxidoreductase YhhX
yaeP	UPF0253 protein YaeP
yccJ	Uncharacterized protein YccJ
hinT	Purine nucleoside phosphoramidase
yciT	Uncharacterized HTH-type transcriptional regulator YciT
orn	Oligoribonuclease
hdeD	Protein HdeD
moaE	Molybdopterin synthase catalytic subunit
cbpM	Chaperone modulatory protein CbpM
appA	Periplasmic AppA protein
rlpB	LPS-assembly lipoprotein LptE
dcuR	Transcriptional regulatory protein DcuR
ilvE	Branched-chain-amino-acid aminotransferase
murF	UDP-N-acetylmuramoyl-tripeptide--D-alanyl-D-alanine ligase
fimB	Type 1 fimbriae regulatory protein FimB
ydiV	Putative anti-FlhC(2)FlhD(4) factor YdiV
cobB	NAD-dependent protein deacylase
purU	Formyltetrahydrofolate deformylase
tpiA	Triosephosphate isomerase
hdhA	7-alpha-hydroxysteroid dehydrogenase
hypD	Hydrogenase maturation factor HypD
gatC	PTS system galactitol-specific EIIC component
manY	PTS system mannose-specific EIIC component
ansB	L-asparaginase 2
hemA	Glutamyl-tRNA reductase
hycF	Formate hydrogenlyase subunit 6
fdhF	Formate dehydrogenase H
ygiA	Putative uncharacterized protein YgiA
ung	Uracil-DNA glycosylase
pfkB	ATP-dependent 6-phosphofructokinase isozyme 2
ycfM	Penicillin-binding protein activator LpoB
hisH	Imidazole glycerol phosphate synthase subunit HisH
slp	Outer membrane protein slp
asd	Aspartate-semialdehyde dehydrogenase
ycgL	Protein YcgL
hisF	Imidazole glycerol phosphate synthase subunit HisF
minE	Cell division topological specificity factor
ydcY	Uncharacterized protein YdcY
acpS	Holo-[acyl-carrier-protein] synthase
hybD	Hydrogenase 2 maturation protease
yciN	Protein YciN
fruK	1-phosphofructokinase
flgH	Flagellar L-ring protein
ilvA	L-threonine dehydratase biosynthetic IlvA
hupB	DNA-binding protein HU-beta
yebC	Probable transcriptional regulatory protein YebC
dmsB	Anaerobic dimethyl sulfoxide reductase chain B
thrS	Threonine--tRNA ligase
ybaT	Inner membrane transport protein YbaT
usg	USG-1 protein
ybhL	Inner membrane protein YbhL
ydhQ	Uncharacterized protein YdhQ
yhiD	Putative magnesium transporter YhiD
ynaI	Low conductance mechanosensitive channel YnaI
hemN	Oxygen-independent coproporphyrinogen III oxidase
seqA	Negative modulator of initiation of replication
gapA	Glyceraldehyde-3-phosphate dehydrogenase A
tyrS	Tyrosine--tRNA ligase
serC	Phosphoserine aminotransferase
ygiN	Probable quinol monooxygenase YgiN
ptsG	PTS system glucose-specific EIICB component
hypC	Hydrogenase maturation factor HypC
ptsH	Phosphocarrier protein HPr
ftsZ	Cell division protein FtsZ
ytfB	Uncharacterized protein YtfB
ydfG	NADP-dependent 3-hydroxy acid dehydrogenase YdfG
glmM	Phosphoglucosamine mutase
ycfL	Uncharacterized protein YcfL
ivy	Inhibitor of vertebrate lysozyme
nlpI	Lipoprotein NlpI
dppD	Dipeptide transport ATP-binding protein DppD
rpoN	RNA polymerase sigma-54 factor
nadE	NH(3)-dependent NAD(+) synthetase
ydfZ	Putative selenoprotein YdfZ
ispE	4-diphosphocytidyl-2-C-methyl-D-erythritol kinase
chpR	Antitoxin MazE
hybE	Hydrogenase-2 operon protein HybE
ygfB	UPF0149 protein YgfB
ppc	Phosphoenolpyruvate carboxylase
cpxA	Sensor histidine kinase CpxA
glnL	Sensory histidine kinase/phosphatase NtrB
glgC	Glucose-1-phosphate adenylyltransferase
hycH	Formate hydrogenlyase maturation protein HycH
gatD	Galactitol 1-phosphate 5-dehydrogenase
rbsB	Ribose import binding protein RbsB
evgA	DNA-binding transcriptional activator EvgA
glnA	Glutamine synthetase
usg	Acetyl-coenzyme A carboxylase carboxyl transferase subunit beta
aspS	Aspartate--tRNA ligase
gyrB	DNA gyrase subunit B
modA	Molybdate-binding protein ModA
deoC	Deoxyribose-phosphate aldolase
ynhG	Probable L,D-transpeptidase YnhG
smg	Protein Smg
alaS	Alanine--tRNA ligase
yfhQ	tRNA (cytidine/uridine-2'-O-)-methyltransferase TrmJ
dhaL	PEP-dependent dihydroxyacetone kinase, ADP-binding subunit DhaL
cheA	Chemotaxis protein CheA
kdsA	2-dehydro-3-deoxyphosphooctonate aldolase
hycA	Formate hydrogenlyase regulatory protein HycA
narJ	Nitrate reductase molybdenum cofactor assembly chaperone NarJ
yijP	Phosphoethanolamine transferase EptC
creA	Protein CreA
intA	Prophage integrase IntA
hisL	his operon leader peptide
fruR	Catabolite repressor/activator
hyaC	Probable Ni/Fe-hydrogenase 1 B-type cytochrome subunit
cutA	Divalent-cation tolerance protein CutA
lysC	Lysine-sensitive aspartokinase 3
hdfR	HTH-type transcriptional regulator HdfR
rsmB	Ribosomal RNA small subunit methyltransferase B
atpD	ATP synthase subunit delta
rihA	Pyrimidine-specific ribonucleoside hydrolase RihA
hokB	Toxic protein HokB
glyA	Serine hydroxymethyltransferase
hisI	Histidine biosynthesis bifunctional protein HisIE
ymgD	Uncharacterized protein YmgD
rfbA	Glucose-1-phosphate thymidylyltransferase 1
atpE	ATP synthase subunit c
serA	D-3-phosphoglycerate dehydrogenase
rho	Transcription termination factor Rho
hycE	Formate hydrogenlyase subunit 5
ybiB	Uncharacterized protein YbiB
speG	Spermidine N(1)-acetyltransferase
ydgA	Protein YdgA
yajQ	UPF0234 protein YajQ
hycI	Hydrogenase 3 maturation protease
mdtE	Multidrug resistance protein MdtE
ribB	3,4-dihydroxy-2-butanone 4-phosphate synthase
modC	Molybdenum import ATP-binding protein ModC
flgG	Flagellar basal-body rod protein FlgG
pfkA	ATP-dependent 6-phosphofructokinase isozyme 1
yihD	Protein YihD
flgA	Flagella basal body P-ring formation protein FlgA
ilvD	Dihydroxy-acid dehydratase
gatZ	D-tagatose-1,6-bisphosphate aldolase subunit GatZ
gadC	Probable glutamate/gamma-aminobutyrate antiporter
purA	Adenylosuccinate synthetase
yjiA	P-loop guanosine triphosphatase YjiA
prsA	Ribose-phosphate pyrophosphokinase
narI	Respiratory nitrate reductase 1 gamma chain
cspD	Cold shock-like protein CspD
pepD	Cytosol non-specific dipeptidase
hemC	Porphobilinogen deaminase
nrfB	Cytochrome c-type protein NrfB
yjbR	Uncharacterized protein YjbR
flgC	Flagellar basal-body rod protein FlgC
yhbJ	RNase adapter protein RapZ
purC	Phosphoribosylaminoimidazole-succinocarboxamide synthase
nagZ	Beta-hexosaminidase
lysU	Lysine--tRNA ligase, heat inducible
uspE	Universal stress protein E
glmS	Glutamine--fructose-6-phosphate aminotransferase [isomerizing]
fabG	Biotin carboxylase
ynfB	UPF0482 protein YnfB
zitB	Zinc transporter ZitB
mtgA	Biosynthetic peptidoglycan transglycosylase
ybaS	Glutaminase 1
ackA	Acetate kinase
ispG	4-hydroxy-3-methylbut-2-en-1-yl diphosphate synthase (flavodoxin)
yedE	UPF0394 inner membrane protein YedE
fliD	Flagellar hook-associated protein 2
ygfY	FAD assembly factor SdhE
ompT	Protease 7
qor	Quinone oxidoreductase 1
gadE	Transcriptional regulator GadE
hypA	Hydrogenase maturation factor HypA
wbbK	Putative glycosyltransferase WbbK
gnd	6-phosphogluconate dehydrogenase, decarboxylating
stpA	DNA-binding protein StpA
yfcZ	UPF0381 protein YfcZ
gadB	Glutamate decarboxylase beta
sstT	Serine/threonine transporter SstT
ubiH	2-octaprenyl-6-methoxyphenol hydroxylase
murD	UDP-N-acetylmuramoylalanine--D-glutamate ligase
recR	Recombination protein RecR
ddlA	D-alanine--D-alanine ligase A
fimA	Type-1 fimbrial protein, A chain
pykA	Pyruvate kinase II
yiiS	UPF0381 protein YiiS
sseA	3-mercaptopyruvate sulfurtransferase
pntB	NAD(P) transhydrogenase subunit beta
ribF	Bifunctional riboflavin kinase/FMN adenylyltransferase
yebG	Uncharacterized protein YebG
truD	tRNA pseudouridine synthase D
ychM	C4-dicarboxylic acid transporter DauA
udp	Uridine phosphorylase
pgm	Phosphoglucomutase
yhgF	Protein YhgF
yecA	Uncharacterized protein YecA
pyrH	Uridylate kinase
ilvI	Acetolactate synthase isozyme 3 large subunit
crr	PTS system glucose-specific EIIA component
fruA	PTS system fructose-specific EIIB'BC component
thrC	Threonine synthase
menC	o-succinylbenzoate synthase
yjdJ	Uncharacterized protein YjdJ
bcp	Peroxiredoxin Bcp
rpsD	30S ribosomal protein S4
panE	2-dehydropantoate 2-reductase
gss	Bifunctional glutathionylspermidine synthetase/amidase
ydcA	Uncharacterized protein YdcA
nrfA	Cytochrome c-552
ilvM	Acetolactate synthase isozyme 2 small subunit
pepP	Xaa-Pro aminopeptidase
wrbA	NAD(P)H dehydrogenase (quinone)
hdeA	Acid stress chaperone HdeA
napA	Class B acid phosphatase
mdtF	Multidrug resistance protein MdtF
tar	Methyl-accepting chemotaxis protein II
narG	Respiratory nitrate reductase 1 alpha chain
atpE,atpC	ATP synthase epsilon chain
dkgA	2,5-diketo-D-gluconic acid reductase A
yghJ	Putative lipoprotein AcfD homolog
pyrB	Aspartate carbamoyltransferase catalytic subunit
adiY	HTH-type transcriptional regulator AdiY
fimI	Fimbrin-like protein FimI
hisS	Histidine--tRNA ligase
pgi	Glucose-6-phosphate isomerase
ybfA	Uncharacterized protein YbfA
ydgH	Protein YdgH
tap	Methyl-accepting chemotaxis protein IV
pdxY	Pyridoxal kinase PdxY
hybA	Hydrogenase-2 operon protein HybA
ycfX	N-acetyl-D-glucosamine kinase
glgX	Glycogen debranching enzyme
lpcA	Phosphoheptose isomerase
pepE	Peptidase E
yfeX	Probable deferrochelatase/peroxidase YfeX
pta	Phosphate acetyltransferase
rpmI	50S ribosomal protein L35
cheY	Chemotaxis protein CheY
yjbQ	UPF0047 protein YjbQ
narH	Respiratory nitrate reductase 1 beta chain
yfjK	Uncharacterized protein YfjK
dppF	Dipeptide transport ATP-binding protein DppF
panB	3-methyl-2-oxobutanoate hydroxymethyltransferase
ycfD	50S ribosomal protein L16 3-hydroxylase
hycD	Formate hydrogenlyase subunit 4
hybC	Hydrogenase-2 large chain
purL	Phosphoribosylformylglycinamidine synthase
hybO	Hydrogenase-2 small chain
ldcA	Murein tetrapeptide carboxypeptidase
gadA	Glutamate decarboxylase alpha
uspA	Universal stress protein A
pflA	Pyruvate formate-lyase 1-activating enzyme
trpL	trp operon leader peptide
edd	Phosphogluconate dehydratase
mgsA	Methylglyoxal synthase
yiaC	Uncharacterized N-acetyltransferase YiaC
mfd	Transcription-repair-coupling factor
infC	Translation initiation factor IF-3
purH	Bifunctional purine biosynthesis protein PurH
rnk	Trifunctional NAD biosynthesis/regulator protein NadR
ompC	Outer membrane protein C
yjiH	Uncharacterized protein YjiH
secF	Protein translocase subunit SecF
argR	Arginine repressor
uspF	Universal stress protein F
rnr	Ribonuclease R
gldA	Glycerol dehydrogenase
asnA	Aspartate--ammonia ligase
rnk	Regulator of nucleoside diphosphate kinase
gor	Glutathione reductase
uspG	Universal stress protein UP12
pflB	Formate acetyltransferase 1
ccmE	Cytochrome c-type biogenesis protein CcmE
yccX	Acylphosphatase
ydcH	Uncharacterized protein YdcH
leuS	Leucine--tRNA ligase
yoaI	Uncharacterized protein YoaI
flxA	Protein FlxA
intF	Prophage integrase IntF
pdxK	Pyridoxine/pyridoxal/pyridoxamine kinase
nrfD	Protein NrfD
minC	Septum site-determining protein MinC
thiI	tRNA sulfurtransferase
trpE	Anthranilate synthase component 1
fhlA	Formate hydrogenlyase transcriptional activator FhlA
fumB	Fumarate hydratase class I, anaerobic
yqcA	Uncharacterized protein YqcA
aroG	Phospho-2-dehydro-3-deoxyheptonate aldolase, Phe-sensitive
hipB	Antitoxin HipB
rpiA	Ribose-5-phosphate isomerase A
guaC	GMP reductase
glgA	Glycogen synthase
nirC	Nitrite transporter NirC
napA	Periplasmic nitrate reductase
hybB	Probable Ni/Fe-hydrogenase 2 b-type cytochrome subunit
pntA	NAD(P) transhydrogenase subunit alpha
yedF	Putative sulfur carrier protein YedF
flgB	Flagellar basal body rod protein FlgB
lpxD	UDP-3-O-(3-hydroxymyristoyl)glucosamine N-acyltransferase
yafJ	Putative glutamine amidotransferase YafJ
yagU	Inner membrane protein YagU
selB	Selenocysteine-specific elongation factor
fabD	Malonyl CoA-acyl carrier protein transacylase
lolA	Outer-membrane lipoprotein carrier protein
hisG	ATP phosphoribosyltransferase
gph	Phosphoglycolate phosphatase
flgD	Basal-body rod modification protein FlgD
ycfP	UPF0227 protein YcfP
pgk	Phosphoglycerate kinase
bglA	6-phospho-beta-glucosidase BglA
nirD	Nitrite reductase (NADH) small subunit
brnQ	Branched-chain amino acid transport system 2 carrier protein
psd	Phosphatidylserine decarboxylase proenzyme
hyaF	Hydrogenase-1 operon protein HyaF
mazG	Nucleoside triphosphate pyrophosphohydrolase
moaB	Molybdenum cofactor biosynthesis protein B
tatE	Sec-independent protein translocase protein TatE
ftsE	Cell division ATP-binding protein FtsE
bfr	Bacterioferritin
cueR	HTH-type transcriptional regulator CueR
modB	Molybdenum transport system permease protein ModB
yeeN	Probable transcriptional regulatory protein YeeN
clpP	ATP-dependent Clp protease proteolytic subunit
hdeB	Acid stress chaperone HdeB
trpC	Tryptophan biosynthesis protein TrpCF
flgE	Flagellar hook protein FlgE
fabG	3-oxoacyl-[acyl-carrier-protein] reductase FabG
ruvC	Crossover junction endodeoxyribonuclease RuvC
yhiM	Inner membrane protein YhiM
glnG	DNA-binding transcriptional regulator NtrC
hypB	Hydrogenase maturation factor HypB
gatB	PTS system galactitol-specific EIIB component
tyrR	Transcriptional regulatory protein TyrR
atpG	ATP synthase gamma chain
pdxJ	Pyridoxine 5'-phosphate synthase
moaC	Cyclic pyranopterin monophosphate synthase
gpmI	2,3-bisphosphoglycerate-independent phosphoglycerate mutase
manZ	PTS system mannose-specific EIID component
ftsK	DNA translocase FtsK
manA	Mannose-6-phosphate isomerase
ileS	Isoleucine--tRNA ligase
glf	UDP-galactopyranose mutase
gpsA	Glycerol-3-phosphate dehydrogenase [NAD(P)+]
adhE	Aldehyde-alcohol dehydrogenase
ydiI	1,4-dihydroxy-2-naphthoyl-CoA hydrolase
murC	UDP-N-acetylmuramate--L-alanine ligase
manX	PTS system mannose-specific EIIAB component
gloA	Lactoylglutathione lyase
malE	Maltose-binding periplasmic protein
deoA	Thymidine phosphorylase
cbpA	Curved DNA-binding protein
hyaE	Hydrogenase-1 operon protein HyaE
folD	Bifunctional protein FolD
argP	HTH-type transcriptional regulator ArgP
narL	Nitrate/nitrite response regulator protein NarL
lpxA	Acyl-[acyl-carrier-protein]--UDP-N-acetylglucosamine O-acyltransferase
trpA	Tryptophan synthase alpha chain
cheZ	Protein phosphatase CheZ
rbsK	Ribokinase
yaiB	Cytoplasmic protein
yiiU	cell division factor ZapB
tiaE	Glyoxylate/Hydroxypyruvate Reductase
yfbT	sugar phosphatase
yiiT	stress protein involved in resistance to UV irradiation
rffD	UDP-N-acetyl-D-mannosamine dehydrogenase
dhaH	dihydroxyacetone kinase, phosphotransferase component
rffC	dTDP-4-amino-4,6-dideoxy-D-galactose acyltransferase
nfnB	NAD(P)H nitroreductase NfsB
ygiU	mRNA interferase / toxin of the MqsR-MqsA toxin-antitoxin system
yjdK	antitoxin of the GhoTS toxin-antitoxin system
ygdH	nucleotide 5'-monophosphate nucleosidase
yhiF	L-glutamate:4-aminobutyrate antiporter, transporter

## Sheet: Group B
Gene ID - Group B	Function
treF	Cytoplasmic trehalase
thiD	Hydroxymethylpyrimidine/phosphomethylpyrimidine kinase
tktB	Transketolase 2
marB	Multiple antibiotic resistance protein MarB
ugpC	sn-glycerol-3-phosphate import ATP-binding protein UgpC
ggt	Glutathione hydrolase proenzyme
hslR	Heat shock protein 15
ybgS	Uncharacterized protein YbgS
yrbB	Probable phospholipid ABC transporter-binding protein MlaB
ydiZ	Uncharacterized protein YdiZ
yhbW	Luciferase-like monooxygenase
sbp	Sulfate-binding protein
yebV	Uncharacterized protein YebV
ybhP	Uncharacterized protein YbhP
nfo	Endonuclease 4
cysI	Sulfite reductase [NADPH] hemoprotein beta-component
gcd	Quinoprotein glucose dehydrogenase
ydhD	Glutaredoxin 4
iscA	Iron-binding protein IscA
nfsA	Oxygen-insensitive NADPH nitroreductase
yjgB	Aldehyde reductase Ahr
acnA	Aconitate hydratase A
inaA	Protein InaA
ygbE	Inner membrane protein YgbE
bioA	Adenosylmethionine-8-amino-7-oxononanoate aminotransferase
nuoM	NADH-quinone oxidoreductase subunit M
tpx	Thiol peroxidase
cysU	Sulfate transport system permease protein CysT
yneE	UPF0187 protein YneE
nuoG	NADH-quinone oxidoreductase subunit G
tbpA	Thiamine-binding periplasmic protein
ygaU	Uncharacterized protein YgaU
dld	Quinone-dependent D-lactate dehydrogenase
lipA	Lipoyl synthase
yibF	Uncharacterized GST-like protein YibF
oppB	Oligopeptide transport system permease protein OppB
tdh	L-threonine 3-dehydrogenase
yifK	Probable transport protein YifK
puuC	NADP/NAD-dependent aldehyde dehydrogenase PuuC
yegQ	Uncharacterized protease YegQ
dnaK	Chaperone protein DnaK
mdh	Malate dehydrogenase
ybaY	Uncharacterized lipoprotein YbaY
folX	Dihydroneopterin triphosphate 2'-epimerase
fumC	Fumarate hydratase class II
fpr	Multiphosphoryl transfer protein
yciW	Uncharacterized protein YciW
ydbK	Probable pyruvate-flavodoxin oxidoreductase
yobA	Protein YobA
yehZ	Glycine betaine-binding protein YehZ
dacC	D-alanyl-D-alanine carboxypeptidase DacC
metE	5-methyltetrahydropteroyltriglutamate--homocysteine methyltransferase
iscS	Cysteine desulfurase IscS
amiC	N-acetylmuramoyl-L-alanine amidase AmiC
nuoK	NADH-quinone oxidoreductase subunit K
yjiE	HTH-type transcriptional regulator YjiE
sodB	Superoxide dismutase [Fe]
rrmJ	Ribosomal RNA large subunit methyltransferase E
def	Peptide deformylase
bolA	DNA-binding transcriptional regulator BolA
yeaG	Uncharacterized protein YeaG
yrfG	GMP/IMP nucleotidase YrfG
guaA	GMP synthase [glutamine-hydrolyzing]
ymgE	UPF0410 protein YmgE
miaA	tRNA dimethylallyltransferase
rplM	50S ribosomal protein L13
yceA	UPF0176 protein YceA
osmY	Osmotically-inducible protein Y
glpG	Rhomboid protease GlpG
yebF	Protein YebF
yjjG	Pyrimidine 5'-nucleotidase YjjG
nuoJ	NADH-quinone oxidoreductase subunit J
folE	GTP cyclohydrolase 1
ycfR	Multiple stress resistance protein BhsA
yfaE	Uncharacterized ferredoxin-like protein YfaE
tbpA	D-tagatose-1,6-bisphosphate aldolase subunit KbaY
yfcH	Epimerase family protein YfcH
yfgG	Uncharacterized protein YfgG
osmC	Peroxiredoxin OsmC
ygjG	Putrescine aminotransferase
oppC	Oligopeptide transport system permease protein OppC
cbl	Protein MalY
ycgB	Uncharacterized protein YcgB
yicL	Uncharacterized inner membrane transporter YicL
hchA	Protein/nucleic acid deglycase 1
pnp	Purine nucleoside phosphorylase DeoD-type
hscB	Co-chaperone protein HscB
ycdW	Glyoxylate/hydroxypyruvate reductase A
yqfA	UPF0073 inner membrane protein YqfA
ytjA	UPF0391 membrane protein YtjA
gpmA	2,3-bisphosphoglycerate-dependent phosphoglycerate mutase
yecC	L-cystine transport system ATP-binding protein YecC
sucD	Succinate--CoA ligase [ADP-forming] subunit alpha
hscA	Chaperone protein HscA
yfiA	Ribosome-associated inhibitor A
potG	Putrescine transport ATP-binding protein PotG
yehE	Uncharacterized protein YehE
potF	Putrescine-binding periplasmic protein
dnaJ	Chaperone protein DnaJ
htpX	Protease HtpX
chaA	Sodium-potassium/proton antiporter ChaA
yfhJ	Protein IscX
fliY	L-cystine-binding protein FliY
hslO	33 kDa chaperonin
groS	10 kDa chaperonin
yohM	Nickel/cobalt efflux system RcnA
nuoN	NADH-quinone oxidoreductase subunit N
ysgA	Putative carboxymethylenebutenolidase
cysW	Sulfate transport system permease protein CysW
cysD	Sulfate adenylyltransferase subunit 2
poxB	Pyruvate dehydrogenase [ubiquinone]
ompR	Transcriptional regulatory protein OmpR
sugE	Quaternary ammonium compound-resistance protein SugE
ycgZ	Probable two-component-system connector protein YcgZ
sufB	FeS cluster assembly protein SufB
fdx	2Fe-2S ferredoxin
carA	Carbamoyl-phosphate synthase small chain
sucC	Succinate--CoA ligase [ADP-forming] subunit beta
yeeF	Low-affinity putrescine importer PlaP
rimM	Ribosome maturation factor RimM
bioB	Pimeloyl-[acyl-carrier protein] methyl ester esterase
yfgD	Uncharacterized protein YfgD
thiE	Thiamine-phosphate synthase
nuoL	NADH-quinone oxidoreductase subunit L
cysC	Adenylyl-sulfate kinase
suhB	Inositol-1-monophosphatase
otsB	Trehalose-6-phosphate phosphatase
lacI	Lactose operon repressor
yebZ	Inner membrane protein YebZ
bioB	Biotin synthase
ybiJ	Uncharacterized protein YbiJ
yncE	Uncharacterized protein YncE
proC	Pyrroline-5-carboxylate reductase
fpr	Flavodoxin/ferredoxin--NADP reductase
aceK	Isocitrate dehydrogenase kinase/phosphatase
yeiB	Uncharacterized protein YeiB
bioF	8-amino-7-oxononanoate synthase
oppD	Oligopeptide transport ATP-binding protein OppD
sufA	Protein SufA
hflC	Modulator of FtsH protease HflC
cysA	Sulfate/thiosulfate import ATP-binding protein CysA
yebY	Uncharacterized protein YebY
nuoH	NADH-quinone oxidoreductase subunit H
cysB	HTH-type transcriptional regulator CysB
oppA	Periplasmic oligopeptide-binding protein
icd	Isocitrate dehydrogenase [NADP]
ycbY	Ribosomal RNA large subunit methyltransferase K/L
ybhB	UPF0098 protein YbhB
ygdI	Uncharacterized lipoprotein YgdI
iscU	Iron-sulfur cluster assembly scaffold protein IscU
sufD	FeS cluster assembly protein SufD
katE	Catalase HPII
yedO	D-cysteine desulfhydrase
mipA	MltA-interacting protein
ecnB	Entericidin B
ugpB	sn-glycerol-3-phosphate-binding periplasmic protein UgpB
nhaA	Na(+)/H(+) antiporter NhaA
yedP	Mannosyl-3-phosphoglycerate phosphatase
adhP	Alcohol dehydrogenase, propanol-preferring
yecS	L-cystine transport system permease protein YecS
fdhD	Sulfur carrier protein FdhD
ivbL	ilv operon leader peptide
ycaC	Probable hydrolase YcaC
otsA	Trehalose-6-phosphate synthase
lldD	L-lactate dehydrogenase
pepB	Peptidase B
hflK	Modulator of FtsH protease HflK
yhjR	Protein YhjR
yecJ	Uncharacterized protein YecJ
ynfD	Uncharacterized protein YnfD
iscR	HTH-type transcriptional regulator IscR
ydiA	Phosphoenolpyruvate synthase regulatory protein
lpd	Dihydrolipoyl dehydrogenase
yeeD	Putative sulfur carrier protein YeeD
cysH	Phosphoadenosine phosphosulfate reductase
pnp	Polyribonucleotide nucleotidyltransferase
thiH	2-iminoacetate synthase
can	Carbonic anhydrase 2
carB	Carbamoyl-phosphate synthase large chain
yeaH	UPF0229 protein YeaH
thiM	Hydroxyethylthiazole kinase
ihfA	Integration host factor subunit alpha
cysN	Sulfate adenylyltransferase subunit 1
yojI	ABC transporter ATP-binding/permease protein YojI
fabI	Enoyl-[acyl-carrier-protein] reductase [NADH] FabI
sseB	Protein SseB
talA	Transaldolase A
tsgA	Protein TsgA
tbpA	D-tagatose-1,6-bisphosphate aldolase subunit GatY
sufC	Probable ATP-dependent transporter SufC
thiS	Sulfur carrier protein ThiS
rpsI	30S ribosomal protein S9
nlpA	Lipoprotein 28
yeeE	UPF0394 inner membrane protein YeeE
yacL	UPF0231 protein YacL
yohL	Transcriptional repressor RcnR
yicE	Xanthine permease XanP
aceA	Isocitrate lyase
hepA	RNA polymerase-associated protein RapA
cbl	HTH-type transcriptional regulator cbl
gcvH	Glycine cleavage system H protein
yqhA	UPF0114 protein YqhA
prlC	Oligopeptidase A
sufS	Cysteine desulfurase
groL	60 kDa chaperonin
ndk	Nucleoside diphosphate kinase
sucA	2-oxoglutarate dehydrogenase E1 component
bax	Protein bax
sdaA	L-serine dehydratase 1
yhcN	Uncharacterized protein YhcN
rluD	Ribosomal large subunit pseudouridine synthase D
cirA	Colicin I receptor
yceD	Large ribosomal RNA subunit accumulation protein YceD
mscS	Small-conductance mechanosensitive channel
sucB	Dihydrolipoyllysine-residue succinyltransferase component of 2-oxoglutarate dehydrogenase complex
fumA	Fumarate hydratase class I, aerobic
ymgA	Probable two-component-system connector protein YmgA
yebO	Uncharacterized protein YebO
pstS	Phosphate-binding protein PstS
yliB	Glutathione-binding protein GsiB
thiF	Sulfur carrier protein ThiS adenylyltransferase
yjcB	Uncharacterized protein YjcB
cpxP	Periplasmic protein CpxP
ybaJ	Hha toxicity modulator TomB
sodA	Superoxide dismutase [Mn]
yajG	Uncharacterized lipoprotein YajG
gltP	Proton/glutamate-aspartate symporter
rplS	50S ribosomal protein L19
ynjH	Uncharacterized protein YnjH
mqo	Malate:quinone oxidoreductase
tgt	Queuine tRNA-ribosyltransferase
cysJ	Sulfite reductase [NADPH] flavoprotein alpha-component
soxS	Regulatory protein SoxS
yqaE	UPF0057 membrane protein YqaE
oppF	Oligopeptide transport ATP-binding protein OppF
tam	Trans-aconitate 2-methyltransferase
yggG	Metalloprotease LoiP
frmR	Transcriptional repressor FrmR
ytfK	Uncharacterized protein YtfK
yfcL	Uncharacterized protein YfcL
yebR	Free methionine-R-sulfoxide reductase
yodD	Uncharacterized protein YodD
yccV	heat shock protein, hemimethylated DNA-binding protein
yjiD	xanthosine phosphorylase
yobG	PhoQ kinase inhibitor
trpT	tRNA

## Sheet: Group C
Gene ID - Group C	Function
btuE	Thioredoxin/glutathione peroxidase BtuE
yeaZ	tRNA threonylcarbamoyladenosine biosynthesis protein TsaB
cmk	4-diphosphocytidyl-2-C-methyl-D-erythritol kinase
rfbB	dTDP-glucose 4,6-dehydratase 1
amyA	Cytoplasmic alpha-amylase
cysM	Cysteine synthase B
secG	Protein-export membrane protein SecG
fldA	Flavodoxin 1
ydjO	Uncharacterized protein YdjO
rpmH	50S ribosomal protein L34
cusR	Transcriptional regulatory protein CusR
ygfZ	tRNA-modifying protein YgfZ
yegP	UPF0339 protein YegP
fldB	Flavodoxin 2
rssA	NTE family protein RssA
bdm	Protein bdm
frr	Ribosome-recycling factor
fabH	3-oxoacyl-[acyl-carrier-protein] synthase 3
yibN	Uncharacterized protein YibN
nusG	Transcription termination/antitermination protein NusG
mlrA	HTH-type transcriptional regulator MlrA
pcnB	Poly(A) polymerase I
ybeB	Ribosomal silencing factor RsfS
hha	Hemolysin expression-modulating protein Hha
rpsT	30S ribosomal protein S20
miaB	tRNA-2-methylthio-N(6)-dimethylallyladenosine synthase
cysT	Sulfate transport system permease protein CysT
rdgC	Recombination-associated protein RdgC
yihI	Der GTPase-activating protein YihI
purR	HTH-type transcriptional repressor PurR
fabA	3-hydroxydecanoyl-[acyl-carrier-protein] dehydratase
trxA	Thioredoxin 1
gidA	tRNA uridine 5-carboxymethylaminomethyl modification enzyme MnmG
rpoD	RNA polymerase sigma factor RpoD
spy	Periplasmic chaperone Spy
yfeS	Uncharacterized protein YfeS
trmA	tRNA/tmRNA (uracil-C(5))-methyltransferase
yfjF	UPF0125 protein RatB
pncB	Nicotinate phosphoribosyltransferase
yggX	Probable Fe(2+)-trafficking protein
yncC	HTH-type transcriptional regulator McbR
yfdH	Prophage bactoprenol glucosyl transferase homolog
rplC	50S ribosomal protein L3
yjbJ	UPF0337 protein YjbJ
rplD	50S ribosomal protein L4
yihA	Probable GTP-binding protein EngB
yjgA	UPF0307 protein YjgA
yciG	Uncharacterized protein YciG
cusF	Cation efflux system protein CusF
yhbY	RNA-binding protein YhbY
yoaH	UPF0181 protein YoaH
cld	Chain length determinant protein
cdsA	Phosphatidate cytidylyltransferase
acrA	Multidrug efflux pump subunit AcrA
gpt	Xanthine phosphoribosyltransferase
galF	UTP--glucose-1-phosphate uridylyltransferase
yciB	Probable intracellular septation protein A
yedJ	Uncharacterized protein YedJ
rng	Ribonuclease G
cmk	Cytidylate kinase
era	GTPase Era
yaaY	Uncharacterized protein YaaY
rpsA	30S ribosomal protein S1
yliA	Glutathione import ATP-binding protein GsiA
ybhC	Putative acyl-CoA thioester hydrolase YbhC
lon	Lon protease
ybeY	Endoribonuclease YbeY
rpsJ	30S ribosomal protein S10
ymjA	Uncharacterized protein YmjA
lepB	Signal peptidase I
zipA	Cell division protein ZipA
yahO	Uncharacterized protein YahO
yfgB	Dual-specificity RNA methyltransferase RlmN
codA	Cytosine deaminase
yrbL	Uncharacterized protein YrbL
rfbD	dTDP-4-dehydrorhamnose reductase
dnaB	Replicative DNA helicase
yliG	Ribosomal protein S12 methylthiotransferase RimO
yodC	Uncharacterized protein YodC
ybeL	Uncharacterized protein YbeL
rplU	50S ribosomal protein L21
yiaG	Uncharacterized HTH-type transcriptional regulator YiaG
yrdC	Threonylcarbamoyl-AMP synthase
rpoZ	DNA-directed RNA polymerase subunit omega
rplA	50S ribosomal protein L1
yniA	Putative kinase YniA
yhbC	Ribosome maturation factor RimP
copA	Copper-exporting P-type ATPase
ybiS	Probable L,D-transpeptidase YbiS
rpmB	50S ribosomal protein L28
ybbN	Uncharacterized protein YbbN
pyrF	Orotidine 5'-phosphate decarboxylase
rpmG	50S ribosomal protein L33
mltD	Membrane-bound lytic murein transglycosylase D
ymdF	Uncharacterized protein YmdF
ydcX	Orphan toxin OrtT
rpsO	30S ribosomal protein S15
ydaM	Diguanylate cyclase DgcM
srmB	ATP-dependent RNA helicase SrmB
rplK	50S ribosomal protein L11
slyD	FKBP-type peptidyl-prolyl cis-trans isomerase SlyD
purF	Amidophosphoribosyltransferase
glgS	Surface composition regulator
yggH	tRNA (guanine-N(7)-)-methyltransferase
rplY	50S ribosomal protein L25
rnb	Exoribonuclease 2
lpxC	UDP-3-O-acyl-N-acetylglucosamine deacetylase
rfaH	Transcription antitermination protein RfaH
proQ	RNA chaperone ProQ
yejK	Nucleoid-associated protein YejK
atpI	ATP synthase protein I
secE	Protein translocase subunit SecE
yobH	Uncharacterized protein YobH
yciH	Uncharacterized protein YciH
ygdR	Uncharacterized lipoprotein YgdR
glnS	Glutamine--tRNA ligase
htpG	Chaperone protein HtpG
asnS	Asparagine--tRNA ligase
glyX	Glycogen debranching enzyme
psiF	Phosphate starvation-inducible protein PsiF
yceF	Maf-like protein YceF
dsbA	Thiol:disulfide interchange protein DsbA
rssB	Regulator of RpoS
speA	Biosynthetic arginine decarboxylase
ygiW	Protein YgiW
yegS	Lipid kinase YegS
zwf	Glucose-6-phosphate 1-dehydrogenase
ybeD	UPF0250 protein YbeD
der	GTPase Der
lepA	Elongation factor 4
ygaM	Uncharacterized protein YgaM
tsx	Nucleoside-specific channel-forming protein Tsx
thrL	thr operon leader peptide
phnB	Protein PhnB
hslV	ATP-dependent protease subunit HslV
argS	Arginine--tRNA ligase
yebE	Inner membrane protein YebE
yciC	UPF0259 membrane protein YciC
tig	Trigger factor
dnaG	DNA primase
rpmA	50S ribosomal protein L27
lysP	Lysine-specific permease
plsX	Phosphate acyltransferase
yoaC	Uncharacterized protein YoaC
efp	Elongation factor P
ygcM	6-carboxy-5,6,7,8-tetrahydropterin synthase
yjgQ	Lipopolysaccharide export system permease protein LptG
vacJ	Probable phospholipid-binding lipoprotein MlaA
dapE	Succinyl-diaminopimelate desuccinylase
sfcA	NAD-dependent malic enzyme
rpmE	50S ribosomal protein L31
potA	Spermidine/putrescine import ATP-binding protein PotA
purM	Phosphoribosylformylglycinamidine cyclo-ligase
moaA	GTP 3',8-cyclase
marA	Multiple antibiotic resistance protein MarA
ydaO	tRNA-cytidine(32) 2-sulfurtransferase
hns	DNA-binding protein H-NS
yjjK	Energy-dependent translational throttle protein EttA
trmD	tRNA (guanine-N(1)-)-methyltransferase
dksA	RNA polymerase-binding transcription factor DksA
yqjE	Inner membrane protein YqjE
yrdB	Uncharacterized protein YrdB
chaB	Putative cation transport regulator ChaB
tyrP	Tyrosine-specific transport protein
imp	LPS-assembly protein LptD
ybeA	Ribosomal RNA large subunit methyltransferase H
yqgC	Uncharacterized protein YqgC
mioC	Protein MioC
rpsU	30S ribosomal protein S21
ihfB	Integration host factor subunit beta
lipB	Octanoyltransferase
ychF	Ribosome-binding ATPase YchF
gmk	Guanylate kinase
cvpA	Colicin V production protein
fabB	3-oxoacyl-[acyl-carrier-protein] synthase 1
cueO	Blue copper oxidase CueO
prfC	Peptide chain release factor RF3
nudC	NADH pyrophosphatase
sra	Stationary-phase-induced ribosome-associated protein
yebW	Uncharacterized protein YebW
topA	DNA topoisomerase 1
yeaQ	UPF0410 protein YeaQ
holE	DNA polymerase III subunit theta
ppiA	Peptidyl-prolyl cis-trans isomerase A
mreD	Rod shape-determining protein MreD
cca	Multifunctional CCA protein
rluC	Ribosomal large subunit pseudouridine synthase C
rnc	Ribonuclease 3
trmU	tRNA-specific 2-thiouridylase MnmA
bipA	GTP-binding protein TypA/BipA
yhdL	Alternative ribosome-rescue factor A
aroE	Shikimate dehydrogenase (NADP(+))
rpsP	30S ribosomal protein S16
osmB	Osmotically-inducible lipoprotein B
argQ	tRNA
metZ	tRNA
glyY	tRNA
proM	tRNA
leuT	tRNA
leuU	tRNA
leuP	tRNA
hisR	tRNA
argX	tRNA
glyW	tRNA
tyrT	tRNA
tyrV	tRNA
lysT	tRNA
valT	tRNA
argY	tRNA
argZ	tRNA
serV	tRNA
argV	tRNA
lysZ	tRNA
lysW	tRNA
lysY	tRNA
glyT	tRNA
glnV	tRNA
glnX	tRNA
leuW	tRNA
metU	tRNA
glnW	tRNA
glnU	tRNA
yohN	periplasmic protein involved in nickel/cobalt export
tyrU	tRNA
metT	tRNA
thrU	tRNA
pheU	tRNA
ydhZ	fumarase D
alaX	tRNA
alaW	tRNA
valX	tRNA
metW	tRNA
valU	tRNA
valY	tRNA
leuZ	tRNA
leuQ	tRNA
glyV	tRNA
metV	tRNA
leuV	tRNA

## Sheet: Group D
Gene ID - Group D	Function
rpsG	30S ribosomal protein S7
rpoB	DNA-directed RNA polymerase subunit beta
hemE	Uroporphyrinogen decarboxylase
tufB	Elongation factor Tu 2
potD	Spermidine/putrescine-binding periplasmic protein
yhjJ	Protein YhjJ
yijD	Inner membrane protein YijD
metN	Methionine import ATP-binding protein MetN
rplB	50S ribosomal protein L2
rpsK	30S ribosomal protein S11
fusA	Elongation factor G
metK	S-adenosylmethionine synthase
motA	Motility protein A
yeiG	S-formylglutathione hydrolase YeiG
gst	Glutathione S-transferase GstA
prmB	50S ribosomal protein L3 glutamine methyltransferase
ydjA	Putative NAD(P)H nitroreductase YdjA
nusA	Transcription termination/antitermination protein NusA
yjjZ	Uncharacterized protein YjjZ
argH	Argininosuccinate lyase
atpH	ATP synthase subunit delta
ybgK	Uncharacterized protein YbgK
tufA	Elongation factor Tu 1
rpmD	50S ribosomal protein L30
yigP	Ubiquinone biosynthesis protein UbiJ
yhbH	Ribosome hibernation promoting factor
clpS	ATP-dependent Clp protease adapter protein ClpS
dppA	Periplasmic dipeptide transport protein
katG	Catalase-peroxidase
pspA	Phage shock protein A
tolB	Tol-Pal system protein TolB
phnA	Protein PhnA
metI	D-methionine transport system permease protein MetI
thrA	Bifunctional aspartokinase/homoserine dehydrogenase 1
yfiD	Autonomous glycyl radical cofactor
speE	Polyamine aminopropyltransferase
yhjH	Cyclic di-GMP phosphodiesterase PdeH
feoB	Fe(2+) transporter FeoB
metB	Cystathionine gamma-synthase
speD	S-adenosylmethionine decarboxylase proenzyme
nlpD	Murein hydrolase activator NlpD
mreB	Rod shape-determining protein MreB
pheT	Phenylalanine--tRNA ligase beta subunit
flgM	Negative regulator of flagellin synthesis
plsB	Glycerol-3-phosphate acyltransferase
rplX	50S ribosomal protein L24
pspC	Phage shock protein C
rpsC	30S ribosomal protein S3
yaeL	Regulator of sigma-E protease RseP
trxC	Thioredoxin 2
rplO	50S ribosomal protein L15
rbbA	Ribosome-associated ATPase
flgL	Flagellar hook-associated protein 3
rseA	Anti-sigma-E factor RseA
glnH	Glutamine-binding periplasmic protein
ybgJ	Uncharacterized protein YbgJ
dps	DNA protection during starvation protein
metR	HTH-type transcriptional regulator MetR
rpe	Ribulose-phosphate 3-epimerase
ptsN	Nitrogen regulatory protein
rpsH	30S ribosomal protein S8
ybdL	Methionine aminotransferase
cysE	Serine acetyltransferase
artM	Arginine ABC transporter permease protein ArtM
motB	Motility protein B
flgN	Flagella synthesis protein FlgN
rseB	Sigma-E factor regulatory protein RseB
thrB	Homoserine kinase
yfeY	Uncharacterized protein YfeY
corA	Magnesium transport protein CorA
dut	Deoxyuridine 5'-triphosphate nucleotidohydrolase
rimJ	Ribosomal-protein-alanine acetyltransferase
grxA	Glutaredoxin 1
glnQ	Glutamine transport ATP-binding protein GlnQ
infB	Translation initiation factor IF-2
sspA	Stringent starvation protein A
yeaY	Uncharacterized lipoprotein YeaY
argD	Acetylornithine/succinyldiaminopimelate aminotransferase
hisA	1-(5-phosphoribosyl)-5-[(5-phosphoribosylamino)methylideneamino] imidazole-4-carboxamide isomerase
cydB	Cytochrome bd-I ubiquinol oxidase subunit 2
ychH	Uncharacterized protein YchH
pspD	Phage shock protein D
yjcZ	Uncharacterized protein YjcZ
yfgC	Beta-barrel assembly-enhancing protease
holC	DNA polymerase III subunit chi
rpoE	ECF RNA polymerase sigma-E factor
glnP	Glutamine transport system permease protein GlnP
rne	Ribonuclease E
secY	Protein translocase subunit SecY
ybjQ	UPF0145 protein YbjQ
yjbA	Protein PsiE
yiiX	Uncharacterized protein YiiX
artJ	ABC transporter arginine-binding protein 1
yfgL	Outer membrane protein assembly factor BamB
rpsB	30S ribosomal protein S2
modF	Putative molybdenum transport ATP-binding protein ModF
ahpF	Alkyl hydroperoxide reductase subunit F
metF	5,10-methylenetetrahydrofolate reductase
rpsE	30S ribosomal protein S5
pepQ	Xaa-Pro dipeptidase
dppB	Dipeptide transport system permease protein DppB
yaeT	Outer membrane protein assembly factor BamA
artI	Putative ABC transporter arginine-binding protein 2
metC	Cystathionine beta-lyase MetC
rplR	50S ribosomal protein L18
fabR	HTH-type transcriptional repressor FabR
atpA	ATP synthase subunit alpha
rpoA	DNA-directed RNA polymerase subunit alpha
grxB	Glutaredoxin 2
metQ	D-methionine-binding lipoprotein MetQ
gltD	Glutamate synthase [NADPH] small chain
cpxR	Transcriptional regulatory protein CpxR
lrp	Leucine-responsive regulatory protein
mmuM	Homocysteine S-methyltransferase
leuC	3-isopropylmalate dehydratase large subunit
pspB	Phage shock protein B
rplF	50S ribosomal protein L6
glyS	Glycine--tRNA ligase beta subunit
feoA	Fe(2+) transport protein A
gltB	Glutamate synthase [NADPH] large chain
ubiE	Ubiquinone/menaquinone biosynthesis C-methyltransferase UbiE
flu	Antigen 43
yqgD	Uncharacterized protein YqgD
rplE	50S ribosomal protein L5
yjeI	Uncharacterized protein YjeI
yibT	Uncharacterized protein YibT
tolC	Outer membrane protein TolC
ybgT	Cytochrome bd-I ubiquinol oxidase subunit X
rpmJ	50S ribosomal protein L36
yciO	Uncharacterized protein YciO
mmuP	Probable S-methylmethionine permease
rbfA	30S ribosome-binding factor
ybgE	Uncharacterized protein YbgE
rpoH	RNA polymerase sigma factor RpoH
cydA	Cytochrome bd-I ubiquinol oxidase subunit 1
cutC	Copper homeostasis protein CutC
smpB	SsrA-binding protein
rpoC	DNA-directed RNA polymerase subunit beta'
rcsB	Transcriptional regulatory protein RcsB
pck	Phosphoenolpyruvate carboxykinase (ATP)
rpsN	30S ribosomal protein S14
rpsL	30S ribosomal protein S12
yhiI	Uncharacterized protein YhiI
metJ	Met repressor
ybgI	GTP cyclohydrolase 1 type 2 homolog
fkpA	FKBP-type peptidyl-prolyl cis-trans isomerase FkpA
flgK	Flagellar hook-associated protein 1
yaaA	UPF0246 protein YaaA
thrT	tRNA
yhgG	ferrous iron transport protein FeoC
metA	homoserine O-succinyltransferase
ybdH	hydroxycarboxylate dehydrogenase A
htrG	putative signal transduction protein (SH3 domain)

## Sheet: Group E
Gene ID - Group E	Function
nuoA	NADH-quinone oxidoreductase subunit A
yjjY	Uncharacterized protein YjjY
ubiD	3-octaprenyl-4-hydroxybenzoate carboxy-lyase
degP	Periplasmic serine endoprotease DegP
yheV	Uncharacterized protein YheV
ybdD	Uncharacterized protein YbdD
purB	Adenylosuccinate lyase
yagI	Uncharacterized HTH-type transcriptional regulator YagI
amn	AMP nucleosidase
tonB	Protein TonB
avtA	Valine--pyruvate aminotransferase
dadX	Alanine racemase, catabolic
fepB	Ferrienterobactin-binding periplasmic protein
amiA	N-acetylmuramoyl-L-alanine amidase AmiA
blc	Outer membrane lipoprotein Blc
ydiE	Uncharacterized protein YdiE
ynaJ	Uncharacterized protein YnaJ
fadD	Long-chain-fatty-acid--CoA ligase
fbp	Fructose-1,6-bisphosphatase class 1
cysK	Cysteine synthase A
nrdB	Ribonucleoside-diphosphate reductase 1 subunit beta
thiC	Phosphomethylpyrimidine synthase
hisJ	Histidine-binding periplasmic protein
clpA	ATP-dependent Clp protease ATP-binding subunit ClpA
hisM	Histidine transport system permease protein HisM
rpsF	30S ribosomal protein S6
fdoI	Formate dehydrogenase, cytochrome b556(fdo) subunit
crp	cAMP-activated global transcriptional regulator CRP
ylaC	Inner membrane protein YlaC
yeaA	Peptide methionine sulfoxide reductase MsrB
ydcI	Uncharacterized HTH-type transcriptional regulator YdcI
kefG	Glutathione-regulated potassium-efflux system ancillary protein KefG
ybjP	Uncharacterized lipoprotein YbjP
hcaR	Hca operon transcriptional activator HcaR
fhuF	Ferric iron reductase protein FhuF
trxB	Thioredoxin reductase
yohK	Inner membrane protein YohK
betB	NAD/NADP-dependent betaine aldehyde dehydrogenase
ybdJ	Uncharacterized protein YbdJ
glcC	Glc operon transcriptional activator
argF	Ornithine carbamoyltransferase subunit F
cyoD	Cytochrome bo(3) ubiquinol oxidase subunit 4
maeB	NADP-dependent malic enzyme
yejG	Uncharacterized protein YejG
acnB	Aconitate hydratase B
nuoC	NADH-quinone oxidoreductase subunit C/D
ybiX	PKHD-type hydroxylase YbiX
gltK	Glutamate/aspartate import permease protein GltK
yadR	Iron-sulfur cluster insertion protein ErpA
livF	High-affinity branched-chain amino acid transport ATP-binding protein LivF
fre	NAD(P)H-flavin reductase
metL	Bifunctional aspartokinase/homoserine dehydrogenase 2
rseC	Protein RseC
argB	Acetylglutamate kinase
yliJ	Glutathione S-transferase GstB
betT	High-affinity choline transport protein
ydhR	Putative monooxygenase YdhR
ubiC	Chorismate pyruvate-lyase
ypeC	Uncharacterized protein YpeC
ibpA	Small heat shock protein IbpA
ribA	GTP cyclohydrolase-2
gltL	Glutamate/aspartate import ATP-binding protein GltL
puuD	Gamma-glutamyl-gamma-aminobutyrate hydrolase PuuD
sthA	Soluble pyridine nucleotide transhydrogenase
fecI	Probable RNA polymerase sigma factor FecI
glpE	Thiosulfate sulfurtransferase GlpE
relB	Antitoxin RelB
ilvB	Acetolactate synthase isozyme 1 large subunit
nudE	ADP compounds hydrolase NudE
yfcX	Fatty acid oxidation complex subunit alpha
livH	High-affinity branched-chain amino acid transport system permease protein LivH
rsd	Regulator of sigma D
rpoS	RNA polymerase sigma factor RpoS
dadA	D-amino acid dehydrogenase
ybiI	Uncharacterized protein YbiI
pps	Phosphoenolpyruvate synthase
ybdB	Proofreading thioesterase EntH
hisP	Histidine transport ATP-binding protein HisP
aroP	Aromatic amino acid transport protein AroP
sdhA	Succinate dehydrogenase flavoprotein subunit
aer	Aerotaxis receptor
tyrB	Aromatic-amino-acid aminotransferase
ybeZ	PhoH-like protein
fdhE	Protein FdhE
sixA	Phosphohistidine phosphatase SixA
pepN	Aminopeptidase N
ydgC	Inner membrane protein YdgC
exbB	Biopolymer transport protein ExbB
aceE	Pyruvate dehydrogenase E1 component
nuoB	NADH-quinone oxidoreductase subunit B
fdoH	Formate dehydrogenase-O iron-sulfur subunit
gltA	Citrate synthase
sodC	Superoxide dismutase [Cu-Zn]
ycgR	Flagellar brake protein YcgR
nrdH	Glutaredoxin-like protein NrdH
entA	2,3-dihydro-2,3-dihydroxybenzoate dehydrogenase
yhjE	Inner membrane metabolite transport protein YhjE
argA	Amino-acid acetyltransferase
gcvP	Glycine dehydrogenase (decarboxylating)
fur	Ferric uptake regulation protein
ybaL	Putative cation/proton antiporter YbaL
cybB	Cytochrome b561
tesB	Acyl-CoA thioesterase 2
cyoE	Protoheme IX farnesyltransferase
mdoH	Glucans biosynthesis glucosyltransferase H
artQ	Arginine ABC transporter permease protein ArtQ
fdoG	Formate dehydrogenase-O major subunit
puuR	HTH-type transcriptional regulator PuuR
fepA	Ferrienterobactin receptor
gcvT	Aminomethyltransferase
xthA	Exodeoxyribonuclease III
rplN	50S ribosomal protein L14
sdhB	Succinate dehydrogenase iron-sulfur subunit
yhaH	Inner membrane protein YhaH
arcA	Aerobic respiration control protein ArcA
ybaN	Inner membrane protein YbaN
nrdA	Ribonucleoside-diphosphate reductase 1 subunit alpha
hemF	Oxygen-dependent coproporphyrinogen-III oxidase
crl	Sigma factor-binding protein Crl
ubiA	4-hydroxybenzoate octaprenyltransferase
livK	Leucine-specific-binding protein
exbD	Biopolymer transport protein ExbD
ydjN	L-cystine transporter YdjN
ftsH	ATP-dependent zinc metalloprotease FtsH
putA	Bifunctional protein PutA
yccA	Modulator of FtsH protease YccA
ydcR	Uncharacterized HTH-type transcriptional regulator YdcR
frmA	S-(hydroxymethyl)glutathione dehydrogenase
tsf	Elongation factor Ts
betI	HTH-type transcriptional regulator BetI
iaaA	Isoaspartyl peptidase
livM	High-affinity branched-chain amino acid transport system permease protein LivM
aldA	Lactaldehyde dehydrogenase
nuoF	NADH-quinone oxidoreductase subunit F
fhuE	FhuE receptor
fliC	Flagellin
argG	Argininosuccinate synthase
kgtP	Alpha-ketoglutarate permease
hisQ	Histidine transport system permease protein HisQ
pepA	Cytosol aminopeptidase
gltJ	Glutamate/aspartate import permease protein GltJ
cdd	Cytidine deaminase
bfd	Bacterioferritin-associated ferredoxin
tyrA	T-protein
aceB	Malate synthase A
proX	Glycine betaine/proline betaine-binding periplasmic protein
mntH	Divalent metal cation transporter MntH
cyoA	Cytochrome bo(3) ubiquinol oxidase subunit 2
cstA	Peptide transporter CstA
pheA	P-protein
yfiM	Uncharacterized protein YfiM
mntR	Transcriptional regulator MntR
ilvL	ilv operon leader peptide
rpmF	50S ribosomal protein L32
rpsR	30S ribosomal protein S18
cyoC	Cytochrome bo(3) ubiquinol oxidase subunit 3
betA	Oxygen-dependent choline dehydrogenase
proW	Glycine betaine/proline betaine transport system permease protein ProW
fhuA	Ferrichrome outer membrane transporter/phage receptor
ycdB	Deferrochelatase/peroxidase EfeB
nuoE	NADH-quinone oxidoreductase subunit E
sdhC	Succinate dehydrogenase cytochrome b556 subunit
proP	Proline/betaine transporter
yqjH	NADPH-dependent ferric-chelate reductase
mgtA	Magnesium-transporting ATPase, P-type 1
argT	Lysine/arginine/ornithine-binding periplasmic protein
entD	Enterobactin synthase component D
argI	Ornithine carbamoyltransferase subunit I
thiG	Thiazole synthase
map	Methionine aminopeptidase
ndh	NADH dehydrogenase
rplI	50S ribosomal protein L9
yigI	Uncharacterized protein YigI
ahpC	Alkyl hydroperoxide reductase C
aceF	Dihydrolipoyllysine-residue acetyltransferase component of pyruvate dehydrogenase complex
hflX	GTPase HflX
mdoG	Glucans biosynthesis protein G
pdhR	Pyruvate dehydrogenase complex repressor
yabI	Inner membrane protein YabI
priB	Primosomal replication protein N
hfq	RNA-binding protein Hfq
ldrD	Small toxic polypeptide LdrD
shiA	Shikimate transporter
cyoB	Cytochrome bo(3) ubiquinol oxidase subunit 1
argC	N-acetyl-gamma-glutamyl-phosphate reductase
relE	mRNA interferase toxin RelE
yrbC	Probable phospholipid-binding protein MlaC
yjiR	Uncharacterized HTH-type transcriptional regulator YjiR
ldhA	D-lactate dehydrogenase
livG	High-affinity branched-chain amino acid transport ATP-binding protein LivG
yohJ	UPF0299 membrane protein YohJ
entF	Enterobactin synthase component F
gltI	Glutamate/aspartate import solute-binding protein
fnr	Fumarate and nitrate reduction regulatory protein
pheL	phe operon leader peptide
proV	Glycine betaine/proline betaine transport system ATP-binding protein ProV
cysP	Thiosulfate-binding protein
ilvN	Acetolactate synthase isozyme 1 small subunit
metH	Methionine synthase
yeaC	Uncharacterized protein YeaC
argE	Acetylornithine deacetylase
cycA	D-serine/D-alanine/glycine transporter
ygjF	stationary phase mismatch/uracil DNA glycosylase
ybiC	hydroxycarboxylate dehydrogenase B
ileX	tRNA
gntY	iron-sulfur cluster carrier protein NfuA
yhiO	putative universal stress (ethanol tolerance) protein B

## Sheet: Group F
Gene ID - Group F	Function
alr	Alanine racemase, biosynthetic
zapA	Cell division protein ZapA
tolA	Tol-Pal system protein TolA
menF	Isochorismate synthase MenF
rcsF	Outer membrane lipoprotein RcsF
yhbV	Uncharacterized protein YhbV
ydgK	Inner membrane protein YdgK
yidA	Sugar phosphatase YidA
yecP	tRNA U34 carboxymethyltransferase
gsk	Inosine-guanosine kinase
infA	Translation initiation factor IF-1
dedD	Cell division protein DedD
yqiB	Uncharacterized protein YqiB
uvrD	DNA helicase II
fis	DNA-binding protein Fis
dapB	4-hydroxy-tetrahydrodipicolinate reductase
emtA	Endo-type membrane-bound lytic murein transglycosylase A
cpdA	3',5'-cyclic adenosine monophosphate phosphodiesterase CpdA
dcuA	Anaerobic C4-dicarboxylate transporter DcuA
ligA	DNA ligase
yafQ	mRNA interferase toxin YafQ
ycbC	Envelope biogenesis factor ElyC
ybgC	Acyl-CoA thioester hydrolase YbgC
dnaN	Beta sliding clamp
ppiC	Peptidyl-prolyl cis-trans isomerase C
yacC	Uncharacterized protein YacC
uidR	HTH-type transcriptional regulator UidR
yfhL	Ferredoxin YfhL
tatA	Sec-independent protein translocase protein TatA
ispA	Farnesyl diphosphate synthase
yfhH	Uncharacterized HTH-type transcriptional regulator YfhH
accA	Acetyl-coenzyme A carboxylase carboxyl transferase subunit alpha
rob	Right origin-binding protein
gnsB	Protein GnsB
pth	Peptidyl-tRNA hydrolase ArfB
ccmA	Cytochrome c biogenesis ATP-binding export protein CcmA
yheN	Sulfurtransferase TusD
pth	Peptidyl-tRNA hydrolase
yicC	UPF0701 protein YicC
yajD	Putative HNH nuclease YajD
rhlB	ATP-dependent RNA helicase RhlB
yqfB	UPF0267 protein YqfB
yhhP	Sulfur carrier protein TusA
ucpA	Oxidoreductase UcpA
yqjK	Uncharacterized protein YqjK
yraN	UPF0102 protein YraN
ydjZ	TVP38/TMEM64 family inner membrane protein YdjZ
rhoL	Putative rho operon leader peptide
pitA	Low-affinity inorganic phosphate transporter 1
mdaB	Modulator of drug activity B
yhaV	Ribonuclease toxin YhaV
nadB	L-aspartate oxidase
yliF	Probable diguanylate cyclase DgcI
crcB	Putative fluoride ion transporter CrcB
rstA	Transcriptional regulatory protein RstA
cytR	HTH-type transcriptional repressor CytR
lysA	Diaminopimelate decarboxylase
ynjA	Uncharacterized protein YnjA
rof	Protein rof
ftsI	Peptidoglycan D,D-transpeptidase FtsI
hpt	Hypoxanthine phosphoribosyltransferase
bcr	Bicyclomycin resistance protein
appY	HTH-type transcriptional regulator AppY
dhaK	PEP-dependent dihydroxyacetone kinase, dihydroxyacetone-binding subunit DhaK
rbsC	Ribose import permease protein RbsC
ispB	Octaprenyl diphosphate synthase
ypfH	Esterase YpfH
cspB	Cold shock-like protein CspB
gadW	HTH-type transcriptional regulator GadW
greB	Transcription elongation factor GreB
nadA	Quinolinate synthase A
ydhL	Uncharacterized protein YdhL
accC	Biotin carboxylase
rfaC	Lipopolysaccharide heptosyltransferase 1
yafD	UPF0294 protein YafD
pssA	CDP-diacylglycerol--serine O-phosphatidyltransferase
serS	Serine--tRNA ligase
glmU	Bifunctional protein GlmU
rfaS	Lipopolysaccharide core biosynthesis protein RfaS
srlR	Glucitol operon repressor
yniB	Uncharacterized protein YniB
aaeX	Protein AaeX
envC	Murein hydrolase activator EnvC
yhbT	SCP2 domain-containing protein YhbT
yhcC	Protein YhcC
yibL	Uncharacterized protein YibL
ymfJ	Uncharacterized protein YmfJ
ybcJ	Uncharacterized protein YbcJ
ftsB	Cell division protein FtsB
mpl	UDP-N-acetylmuramate--L-alanyl-gamma-D-glutamyl-meso-2,6-diaminoheptandioate ligase
pheM	Phenylalanine--tRNA ligase operon leader peptide
yjaG	Uncharacterized protein YjaG
racR	Prophage repressor RacR
yceK	Uncharacterized protein YceK
grpE	Protein GrpE
yheO	Uncharacterized protein YheO
yiaF	Uncharacterized protein YiaF
frdA	Fumarate reductase flavoprotein subunit
ydgT	OriC-binding nucleoid-associated protein
ybcW	Uncharacterized protein YbcW
ypfN	UPF0370 protein YpfN
apaG	Protein ApaG
yecH	Uncharacterized protein YecH
yeiP	Elongation factor P-like protein
rbsA	Ribose import ATP-binding protein RbsA
yfbQ	Glutamate-pyruvate aminotransferase AlaA
ypfJ	Uncharacterized protein YpfJ
yagN	Uncharacterized protein YagN
apt	Adenine phosphoribosyltransferase
exuR	Exu regulon transcriptional regulator
gntR	HTH-type transcriptional regulator GntR
nlpC	Probable endopeptidase NlpC
ygaD	Nicotinamide-nucleotide amidohydrolase PncC
yfcE	Phosphodiesterase YfcE
damX	Cell division protein DamX
spr	LexA repressor
erfK	Probable L,D-transpeptidase ErfK/SrfK
yfeC	Uncharacterized protein YfeC
menD	2-succinyl-5-enolpyruvyl-6-hydroxy-3-cyclohexene-1-carboxylate synthase
proA	Gamma-glutamyl phosphate reductase
purK	N5-carboxyaminoimidazole ribonucleotide synthase
yoeB	Toxin YoeB
gutQ	Arabinose 5-phosphate isomerase GutQ
nusB	Transcription antitermination protein NusB
focA	Probable formate transporter 1
yjiM	Putative dehydratase subunit YjiM
pfs	5'-methylthioadenosine/S-adenosylhomocysteine nucleosidase
yneG	Uncharacterized protein YneG
pyrG	CTP synthase
ybjN	Uncharacterized protein YbjN
aspA	Aspartate ammonia-lyase
tolR	Tol-Pal system protein TolR
sspB	Stringent starvation protein B
agaR	Putative aga operon transcriptional repressor
sulA	Cell division inhibitor SulA
ffh	Signal recognition particle protein
yjjI	Uncharacterized protein YjjI
dnaQ	DNA polymerase III subunit epsilon
yecI	Bacterial non-heme ferritin-like protein
trkD	Low affinity potassium transport system protein kup
intD	Prophage integrase IntD
allR	HTH-type transcriptional repressor AllR
ydgR	Dipeptide and tripeptide permease A
fimC	Chaperone protein FimC
yciU	UPF0263 protein YciU
yceP	Biofilm regulator BssS
acpT	4'-phosphopantetheinyl transferase AcpT
dusB	tRNA-dihydrouridine synthase B
xseB	Exodeoxyribonuclease 7 small subunit
malT	HTH-type transcriptional regulator MalT
ybiT	Uncharacterized ABC transporter ATP-binding protein YbiT
yjjA	Uncharacterized protein YjjA
dcuB	Anaerobic C4-dicarboxylate transporter DcuB
ycaR	UPF0434 protein YcaR
yghZ	L-glyceraldehyde 3-phosphate reductase
kdgK	2-dehydro-3-deoxygluconokinase
rsgA	Bacterial non-heme ferritin
rsuA	Ribosomal small subunit pseudouridine synthase A
ispU	Ditrans,polycis-undecaprenyl-diphosphate synthase ((2E,6E)-farnesyl-diphosphate specific)
gshB	Glutathione synthetase
yieN	ATPase RavA
ppa	Inorganic pyrophosphatase
yncA	L-amino acid N-acyltransferase MnaT
sfsB	Sugar fermentation stimulation protein B
sohA	Antitoxin PrlF
parE	DNA topoisomerase 4 subunit B
dinJ	Antitoxin DinJ
pcm	Protein-L-isoaspartate O-methyltransferase
pgpA	Phosphatidylglycerophosphatase A
ycbK	Uncharacterized protein YcbK
hemG	Protoporphyrinogen IX dehydrogenase [menaquinone]
ygdK	Sulfur acceptor protein CsdE
yqgE	UPF0301 protein YqgE
yfcC	Putative basic amino acid antiporter YfcC
ymfI	Uncharacterized protein YmfI
aroK	Shikimate kinase 1
ygaD	Ribonucleoside-diphosphate reductase 2 subunit beta
murA	UDP-N-acetylglucosamine 1-carboxyvinyltransferase
nrdG	Anaerobic ribonucleoside-triphosphate reductase-activating protein
yidD	Putative membrane protein insertion efficiency factor
yfcM	Elongation factor P hydroxylase
rraA	Regulator of ribonuclease activity A
yqjC	Protein YqjC
yedD	Uncharacterized lipoprotein YedD
ppa	Periplasmic AppA protein
apaH	Bis(5'-nucleosyl)-tetraphosphatase [symmetrical]
yggE	Uncharacterized protein YggE
ynfK	ATP-dependent dethiobiotin synthetase BioD 2
udk	Uridine kinase
lolB	Outer-membrane lipoprotein LolB
spr	Murein DD-endopeptidase MepS/Murein LD-carboxypeptidase
selA	L-seryl-tRNA(Sec) selenium transferase
yafK	Putative L,D-transpeptidase YafK
dxs	1-deoxy-D-xylulose-5-phosphate synthase
xerC	Tyrosine recombinase XerC
yifL	Uncharacterized lipoprotein YifL
yeeI	Protein MtfA
ytjC	Probable phosphoglycerate mutase GpmB
flhD	Flagellar transcriptional regulator FlhD
epd	D-erythrose-4-phosphate dehydrogenase
mtr	Tryptophan-specific transport protein
gatY	D-tagatose-1,6-bisphosphate aldolase subunit GatY
ynfM	Inner membrane transport protein YnfM
yieM	Protein ViaA
dacA	D-alanyl-D-alanine carboxypeptidase DacA
flhC	Flagellar transcriptional regulator FlhC
yfcN	UPF0115 protein YfcN
iclR	Transcriptional repressor IclR
yaiL	Uncharacterized protein YaiL
gmhB	D-glycero-beta-D-manno-heptose-1,7-bisphosphate 7-phosphatase
cspC	Cold shock-like protein CspC
hydN	Electron transport protein HydN
yobF	Protein YobF
ygfX	Inner membrane protein YgfX
ybeX	Magnesium and cobalt efflux protein CorC
rsgA	Small ribosomal subunit biogenesis GTPase RsgA
yfcD	Uncharacterized Nudix hydrolase YfcD
yhbQ	UPF0213 protein YhbQ
accB	Biotin carboxyl carrier protein of acetyl-CoA carboxylase
aroB	3-dehydroquinate synthase
ybgH	Dipeptide permease D
tatB	Sec-independent protein translocase protein TatB
yrbA	Acid stress protein IbaG
glk	Glucokinase
yfgJ	Uncharacterized protein YfgJ
msyB	Acidic protein MsyB
yecO	Carboxy-S-adenosyl-L-methionine synthase
rnpA	Ribonuclease P protein component
borD	Prophage lipoprotein Bor homolog
luxS	S-ribosylhomocysteine lyase
ynfE	Putative dimethyl sulfoxide reductase chain YnfE
ydjX	TVP38/TMEM64 family membrane protein YdjX
cyaY	Iron-sulfur cluster assembly protein CyaY
ydfI	Uncharacterized oxidoreductase YdfI
ydfH	HTH-type transcriptional repressor RspR
lpxL	Lipid A biosynthesis lauroyltransferase
yecF	Uncharacterized protein YecF
yfeD	Uncharacterized protein YfeD
zur	Zinc uptake regulation protein
narK	Nitrate/nitrite transporter NarK
ycgE	HTH-type transcriptional repressor BluR
yliE	Probable cyclic di-GMP phosphodiesterase PdeI
yaiA	Uncharacterized protein YaiA
npr	Phosphocarrier protein NPr
nupC	Nucleoside permease NupC
pyrD	Dihydroorotate dehydrogenase (quinone)
envC	Multidrug export protein AcrE
nudF	ADP-ribose pyrophosphatase
yifE	UPF0438 protein YifE
proS	Proline--tRNA ligase
murI	Glutamate racemase
nagD	Ribonucleotide monophosphatase NagD
pdxH	Pyridoxine/pyridoxamine 5'-phosphate oxidase
rfaF	ADP-heptose--LPS heptosyltransferase 2
purE	N5-carboxyaminoimidazole ribonucleotide mutase
yfiO	Outer membrane protein assembly factor BamD
gadX	HTH-type transcriptional regulator GadX
blr	Divisome-associated membrane protein Blr
yccK	Sulfurtransferase TusE
fliM	Flagellar motor switch protein FliM
yddW	UPF0748 lipoprotein YddW
cspA	Cold shock protein CspA
yqgF	Putative pre-16S rRNA nuclease
fliN	Flagellar motor switch protein FliN
pldA	Phospholipase A1
flgI	Flagellar P-ring protein
pepT	Peptidase T
rlpA	Endolytic peptidoglycan transglycosylase RlpA
yqiC	Uncharacterized protein YqiC
proB	Glutamate 5-kinase
yiiQ	Uncharacterized protein YiiQ
yfjL	Uncharacterized protein YfjL
yjjP	Inner membrane protein YjjP
purN	Phosphoribosylglycinamide formyltransferase
panD	Aspartate 1-decarboxylase
yhbU	Uncharacterized protease YhbU
yhbS	Uncharacterized N-acetyltransferase YhbS
pgsA	CDP-diacylglycerol--glycerol-3-phosphate 3-phosphatidyltransferase
ychN	Protein YchN
ispD	2-C-methyl-D-erythritol 4-phosphate cytidylyltransferase
dcm	DNA-cytosine methyltransferase
yieP	Uncharacterized HTH-type transcriptional regulator YieP
napF	Ferredoxin-type protein NapF
prc	Tail-specific protease
ydcQ	Antitoxin HicB
cspE	Cold shock-like protein CspE
yfbS	Uncharacterized transporter YfbS
accD	Acetyl-coenzyme A carboxylase carboxyl transferase subunit beta
ftsB	Ribonucleoside-diphosphate reductase 1 subunit beta
hypF	Carbamoyltransferase HypF
trpR	Trp operon repressor
ltaE	Low specificity L-threonine aldolase
nrdD	Anaerobic ribonucleoside-triphosphate reductase
yacG	DNA gyrase inhibitor YacG
ycbJ	Uncharacterized protein YcbJ
ftsN	Cell division protein FtsN
gltX	Glutamate--tRNA ligase
yccU	Uncharacterized protein YccU
ydiH	Uncharacterized protein YdiH
wzzE	ECA polysaccharide chain length modulation protein
ybjM	Inner membrane protein YbjM
yigB	5-amino-6-(5-phospho-D-ribitylamino)uracil phosphatase YigB
adk	Adenylate kinase
ypeA	Acetyltransferase YpeA
dicA	HTH-type transcriptional regulator DicA
nirB	Nitrite reductase (NADH) large subunit
glnB	Nitrogen regulatory protein P-II 1
hda	DnaA regulatory inactivator Hda
ydbJ	Uncharacterized protein YdbJ
ydcZ	Inner membrane protein YdcZ
prfB	Peptide chain release factor RF2
aroH	Phospho-2-dehydro-3-deoxyheptonate aldolase, Trp-sensitive
glpX	Fructose-1,6-bisphosphatase 1 class 2
argU	tRNA
thrW	tRNA
rrsE	rRNA
rrsC	rRNA
rrsG	rRNA
rrlH	rRNA
rrsH	rRNA
rrlC	rRNA
rrlA	rRNA
rrlD	rRNA
rrfA	rRNA
ybhT	small membrane protein that interacts with the AcrAB-TolC multidrug efflux pump
dgsA	DNA-binding transcriptional repressor Mlc
yiaI	putative electron transport protein
yecG	universal stress protein C
rfe	UDP-N-acetylglucosamine—undecaprenyl-phosphate N-acetylglucosaminephosphotransferase
serU	tRNA
valZ	tRNA
rffE	UDP-N-acetylglucosamine 2-epimerase
yncN	toxin of the HicA-HicB toxin-antitoxin system
