# Supplementary material for: Attractor Concepts to Evaluate the Transcriptome-wide Dynamics Guiding Anaerobic to Aerobic State Transition in Escherichia coli
Source: Sci Rep. 2020 Apr 3;10:5878. doi: 10.1038/s41598-020-62804-3 (PMC7125300; doi:10.1038/s41598-020-62804-3)
Supplement: Supplementary file 4 — Table S4. [file 41598_2020_62804_MOESM4_ESM.xlsx]

## Sheet: Group A
Gene ID - Group A	Function
frdB	Fumarate reductase iron-sulfur subunit
frdC	Fumarate reductase subunit C
ybbK	Protein QmcA
yoaB	RutC family protein YoaB
slyX	Protein SlyX
yggL	Uncharacterized protein YggL
yciI	Protein YciI
yeaK	Uncharacterized protein YeaK
ynjB	Protein YnjB
yfbU	UPF0304 protein YfbU
yeeZ	Protein YeeZ
yeaO	Uncharacterized protein YeaO
ybjX	Uncharacterized protein YbjX
yceH	UPF0502 protein YceH
yfdY	Uncharacterized protein YfdY
frdD	Fumarate reductase subunit D
ydiJ	Uncharacterized protein YdiJ
yhfA	Protein YhfA
yceB	Uncharacterized lipoprotein YceB
recA	Protein RecA
yeeX	UPF0265 protein YeeX
ymgG	UPF0757 protein YmgG
yjiX	Uncharacterized protein YjiX
ftn	Bacterial non-heme ferritin
ygaH	Uncharacterized protein YgaH
yhhX	Uncharacterized oxidoreductase YhhX
yaeP	UPF0253 protein YaeP
yccJ	Uncharacterized protein YccJ
yciT	Uncharacterized HTH-type transcriptional regulator YciT
hdeD	Protein HdeD
ygiA	Putative uncharacterized protein YgiA
ycgL	Protein YcgL
ydcY	Uncharacterized protein YdcY
yciN	Protein YciN
usg	USG-1 protein
ydhQ	Uncharacterized protein YdhQ
ytfB	Uncharacterized protein YtfB
ycfL	Uncharacterized protein YcfL
nlpI	Lipoprotein NlpI
ygfB	UPF0149 protein YgfB
smg	Protein Smg
hycA	Formate hydrogenlyase regulatory protein HycA
creA	Protein CreA
ymgD	Uncharacterized protein YmgD
ybiB	Uncharacterized protein YbiB
ydgA	Protein YdgA
yajQ	UPF0234 protein YajQ
yihD	Protein YihD
yjbR	Uncharacterized protein YjbR
ynfB	UPF0482 protein YnfB
gadE	Transcriptional regulator GadE
yfcZ	UPF0381 protein YfcZ
yiiS	UPF0381 protein YiiS
yebG	Uncharacterized protein YebG
yhgF	Protein YhgF
yecA	Uncharacterized protein YecA
yjdJ	Uncharacterized protein YjdJ
ydcA	Uncharacterized protein YdcA
ybfA	Uncharacterized protein YbfA
ydgH	Protein YdgH
yjbQ	UPF0047 protein YjbQ
yfjK	Uncharacterized protein YfjK
yiaC	Uncharacterized N-acetyltransferase YiaC
yjiH	Uncharacterized protein YjiH
ydcH	Uncharacterized protein YdcH
yoaI	Uncharacterized protein YoaI
flxA	Protein FlxA
nrfD	Protein NrfD
yqcA	Uncharacterized protein YqcA
ycfP	UPF0227 protein YcfP
adhE	Aldehyde-alcohol dehydrogenase

## Sheet: Group B
Gene ID - Group B	Function
marB	Multiple antibiotic resistance protein MarB
ybgS	Uncharacterized protein YbgS
ydiZ	Uncharacterized protein YdiZ
yebV	Uncharacterized protein YebV
ybhP	Uncharacterized protein YbhP
inaA	Protein InaA
tpx	Thiol peroxidase
yneE	UPF0187 protein YneE
ygaU	Uncharacterized protein YgaU
yibF	Uncharacterized GST-like protein YibF
yegQ	Uncharacterized protease YegQ
ybaY	Uncharacterized lipoprotein YbaY
yciW	Uncharacterized protein YciW
yobA	Protein YobA
yeaG	Uncharacterized protein YeaG
ymgE	UPF0410 protein YmgE
yceA	UPF0176 protein YceA
osmY	Osmotically-inducible protein Y
yebF	Protein YebF
ycfR	Multiple stress resistance protein BhsA
yfaE	Uncharacterized ferredoxin-like protein YfaE
yfgG	Uncharacterized protein YfgG
osmC	Peroxiredoxin OsmC
cbl	Protein MalY
ycgB	Uncharacterized protein YcgB
yicL	Uncharacterized inner membrane transporter YicL
hscB	Co-chaperone protein HscB
yqfA	UPF0073 inner membrane protein YqfA
ytjA	UPF0391 membrane protein YtjA
gpmA	2,3-bisphosphoglycerate-dependent phosphoglycerate mutase
hscA	Chaperone protein HscA
yehE	Uncharacterized protein YehE
yfhJ	Protein IscX
yfgD	Uncharacterized protein YfgD
ybiJ	Uncharacterized protein YbiJ
yncE	Uncharacterized protein YncE
yeiB	Uncharacterized protein YeiB
sufA	Protein SufA
yebY	Uncharacterized protein YebY
ybhB	UPF0098 protein YbhB
ygdI	Uncharacterized lipoprotein YgdI
ecnB	Entericidin B
yhjR	Protein YhjR
yecJ	Uncharacterized protein YecJ
ynfD	Uncharacterized protein YnfD
iscR	HTH-type transcriptional regulator IscR
yeaH	UPF0229 protein YeaH
sseB	Protein SseB
tsgA	Protein TsgA
yacL	UPF0231 protein YacL
yqhA	UPF0114 protein YqhA
yhcN	Uncharacterized protein YhcN
yebO	Uncharacterized protein YebO
yjcB	Uncharacterized protein YjcB
yajG	Uncharacterized lipoprotein YajG
ynjH	Uncharacterized protein YnjH
soxS	Regulatory protein SoxS
ytfK	Uncharacterized protein YtfK
yfcL	Uncharacterized protein YfcL
yodD	Uncharacterized protein YodD

## Sheet: Group C
Gene ID - Group C	Function
ydjO	Uncharacterized protein YdjO
yegP	UPF0339 protein YegP
yibN	Uncharacterized protein YibN
yfeS	Uncharacterized protein YfeS
yfjF	UPF0125 protein RatB
yjbJ	UPF0337 protein YjbJ
yjgA	UPF0307 protein YjgA
yciG	Uncharacterized protein YciG
yoaH	UPF0181 protein YoaH
yedJ	Uncharacterized protein YedJ
yaaY	Uncharacterized protein YaaY
ymjA	Uncharacterized protein YmjA
yahO	Uncharacterized protein YahO
yrbL	Uncharacterized protein YrbL
yodC	Uncharacterized protein YodC
ybeL	Uncharacterized protein YbeL
yiaG	Uncharacterized HTH-type transcriptional regulator YiaG
ybbN	Uncharacterized protein YbbN
ymdF	Uncharacterized protein YmdF
yobH	Uncharacterized protein YobH
yciH	Uncharacterized protein YciH
ygdR	Uncharacterized lipoprotein YgdR
ygiW	Protein YgiW
ybeD	UPF0250 protein YbeD
ygaM	Uncharacterized protein YgaM
phnB	Protein PhnB
yoaC	Uncharacterized protein YoaC
yrdB	Uncharacterized protein YrdB
yqgC	Uncharacterized protein YqgC
yebW	Uncharacterized protein YebW
yeaQ	UPF0410 protein YeaQ
argQ	tRNA
metZ	tRNA
glyY	tRNA
proM	tRNA
leuT	tRNA
leuU	tRNA
leuP	tRNA
hisR	tRNA
argX	tRNA
glyW	tRNA
tyrT	tRNA
tyrV	tRNA
lysT	tRNA
valT	tRNA
argY	tRNA
argZ	tRNA
serV	tRNA
argV	tRNA
lysZ	tRNA
lysW	tRNA
lysY	tRNA
glyT	tRNA
glnV	tRNA
glnX	tRNA
leuW	tRNA
metU	tRNA
glnW	tRNA
glnU	tRNA
yohN	periplasmic protein involved in nickel/cobalt export
tyrU	tRNA
metT	tRNA
thrU	tRNA
pheU	tRNA
ydhZ	fumarase D
alaX	tRNA
alaW	tRNA
valX	tRNA
metW	tRNA
valU	tRNA
valY	tRNA
leuZ	tRNA
leuQ	tRNA
glyV	tRNA
metV	tRNA
leuV	tRNA

## Sheet: Group D
Gene ID - Group D	Function
yhjJ	Protein YhjJ
yjjZ	Uncharacterized protein YjjZ
ybgK	Uncharacterized protein YbgK
phnA	Protein PhnA
ybgJ	Uncharacterized protein YbgJ
yfeY	Uncharacterized protein YfeY
yeaY	Uncharacterized lipoprotein YeaY
ychH	Uncharacterized protein YchH
yjcZ	Uncharacterized protein YjcZ
ybjQ	UPF0145 protein YbjQ
yiiX	Uncharacterized protein YiiX
yqgD	Uncharacterized protein YqgD
yjeI	Uncharacterized protein YjeI
yibT	Uncharacterized protein YibT
yciO	Uncharacterized protein YciO
ybgE	Uncharacterized protein YbgE
yhiI	Uncharacterized protein YhiI
yaaA	UPF0246 protein YaaA
thrT	tRNA

## Sheet: Group E
Gene ID - Group E	Function
yjjY	Uncharacterized protein YjjY
yheV	Uncharacterized protein YheV
ybdD	Uncharacterized protein YbdD
yagI	Uncharacterized HTH-type transcriptional regulator YagI
tonB	Protein TonB
ydiE	Uncharacterized protein YdiE
ynaJ	Uncharacterized protein YnaJ
yeaA	Peptide methionine sulfoxide reductase MsrB
ydcI	Uncharacterized HTH-type transcriptional regulator YdcI
ybjP	Uncharacterized lipoprotein YbjP
ybdJ	Uncharacterized protein YbdJ
argF	Ornithine carbamoyltransferase subunit F
cyoD	Cytochrome bo(3) ubiquinol oxidase subunit 4
yejG	Uncharacterized protein YejG
rseC	Protein RseC
argB	Acetylglutamate kinase
ypeC	Uncharacterized protein YpeC
ybiI	Uncharacterized protein YbiI
fdhE	Protein FdhE
exbB	Biopolymer transport protein ExbB
cyoE	Protoheme IX farnesyltransferase
crl	Sigma factor-binding protein Crl
exbD	Biopolymer transport protein ExbD
ydcR	Uncharacterized HTH-type transcriptional regulator YdcR
kgtP	Alpha-ketoglutarate permease
cyoA	Cytochrome bo(3) ubiquinol oxidase subunit 2
yfiM	Uncharacterized protein YfiM
cyoC	Cytochrome bo(3) ubiquinol oxidase subunit 3
argI	Ornithine carbamoyltransferase subunit I
yigI	Uncharacterized protein YigI
cyoB	Cytochrome bo(3) ubiquinol oxidase subunit 1
yjiR	Uncharacterized HTH-type transcriptional regulator YjiR
yeaC	Uncharacterized protein YeaC

## Sheet: Group F
Gene ID - Group F	Function
yhbV	Uncharacterized protein YhbV
yqiB	Uncharacterized protein YqiB
yacC	Uncharacterized protein YacC
yfhH	Uncharacterized HTH-type transcriptional regulator YfhH
gnsB	Protein GnsB
yicC	UPF0701 protein YicC
yqfB	UPF0267 protein YqfB
yqjK	Uncharacterized protein YqjK
yraN	UPF0102 protein YraN
ynjA	Uncharacterized protein YnjA
rof	Protein rof
ydhL	Uncharacterized protein YdhL
yafD	UPF0294 protein YafD
yniB	Uncharacterized protein YniB
aaeX	Protein AaeX
yhcC	Protein YhcC
yibL	Uncharacterized protein YibL
ymfJ	Uncharacterized protein YmfJ
ybcJ	Uncharacterized protein YbcJ
yjaG	Uncharacterized protein YjaG
yceK	Uncharacterized protein YceK
grpE	Protein GrpE
yheO	Uncharacterized protein YheO
yiaF	Uncharacterized protein YiaF
frdA	Fumarate reductase flavoprotein subunit
ybcW	Uncharacterized protein YbcW
ypfN	UPF0370 protein YpfN
apaG	Protein ApaG
yecH	Uncharacterized protein YecH
ypfJ	Uncharacterized protein YpfJ
yagN	Uncharacterized protein YagN
yfeC	Uncharacterized protein YfeC
focA	Probable formate transporter 1
yneG	Uncharacterized protein YneG
ybjN	Uncharacterized protein YbjN
yjjI	Uncharacterized protein YjjI
yciU	UPF0263 protein YciU
ybiT	Uncharacterized ABC transporter ATP-binding protein YbiT
yjjA	Uncharacterized protein YjjA
ycaR	UPF0434 protein YcaR
ycbK	Uncharacterized protein YcbK
yqgE	UPF0301 protein YqgE
ymfI	Uncharacterized protein YmfI
yqjC	Protein YqjC
yedD	Uncharacterized lipoprotein YedD
yggE	Uncharacterized protein YggE
yifL	Uncharacterized lipoprotein YifL
yeeI	Protein MtfA
yieM	Protein ViaA
yfcN	UPF0115 protein YfcN
yaiL	Uncharacterized protein YaiL
yobF	Protein YobF
yfcD	Uncharacterized Nudix hydrolase YfcD
yhbQ	UPF0213 protein YhbQ
yfgJ	Uncharacterized protein YfgJ
ydfI	Uncharacterized oxidoreductase YdfI
yecF	Uncharacterized protein YecF
yfeD	Uncharacterized protein YfeD
yaiA	Uncharacterized protein YaiA
yifE	UPF0438 protein YifE
yddW	UPF0748 lipoprotein YddW
yqiC	Uncharacterized protein YqiC
yiiQ	Uncharacterized protein YiiQ
yfjL	Uncharacterized protein YfjL
yhbU	Uncharacterized protease YhbU
yhbS	Uncharacterized N-acetyltransferase YhbS
ychN	Protein YchN
yieP	Uncharacterized HTH-type transcriptional regulator YieP
yfbS	Uncharacterized transporter YfbS
ycbJ	Uncharacterized protein YcbJ
yccU	Uncharacterized protein YccU
ydiH	Uncharacterized protein YdiH
ydbJ	Uncharacterized protein YdbJ
