# Supplementary material for: Attractor Concepts to Evaluate the Transcriptome-wide Dynamics Guiding Anaerobic to Aerobic State Transition in Escherichia coli
Source: Sci Rep. 2020 Apr 3;10:5878. doi: 10.1038/s41598-020-62804-3 (PMC7125300; doi:10.1038/s41598-020-62804-3)
Supplement: Supplementary file 5 — Table S5. [file 41598_2020_62804_MOESM5_ESM.xlsx]

## Sheet: Group A
Gene ID - Group A	Function
frdB	Fumarate reductase iron-sulfur subunit
frdC	Fumarate reductase subunit C
hyaD	Hydrogenase 1 maturation protease
ptsI	Phosphoenolpyruvate-protein phosphotransferase
hyaB	Hydrogenase-1 large chain
pykF	Pyruvate kinase I
ftn	Bacterial non-heme ferritin
eno	Enolase
gapA	Glyceraldehyde-3-phosphate dehydrogenase A
ptsG	PTS system glucose-specific EIICB component
ptsH	Phosphocarrier protein HPr
glnA	Glutamine synthetase
hycA	Formate hydrogenlyase regulatory protein HycA
pfkA	ATP-dependent 6-phosphofructokinase isozyme 1
gatZ	D-tagatose-1,6-bisphosphate aldolase subunit GatZ
gadE	Transcriptional regulator GadE
pykA	Pyruvate kinase II
nrfA	Cytochrome c-552
pflB	Formate acetyltransferase 1
gatB	PTS system galactitol-specific EIIB component
gpmI	2,3-bisphosphoglycerate-independent phosphoglycerate mutase
adhE	Aldehyde-alcohol dehydrogenase
hyaE	Hydrogenase-1 operon protein HyaE

## Sheet: Group B
Gene ID - Group B	Function
sbp	Sulfate-binding protein
iscA	Iron-binding protein IscA
tpx	Thiol peroxidase
mdh	Malate dehydrogenase
ybaY	Uncharacterized lipoprotein YbaY
metE	5-methyltetrahydropteroyltriglutamate--homocysteine methyltransferase
iscS	Cysteine desulfurase IscS
osmY	Osmotically-inducible protein Y
folE	GTP cyclohydrolase 1
ycfR	Multiple stress resistance protein BhsA
hscB	Co-chaperone protein HscB
ytjA	UPF0391 membrane protein YtjA
gpmA	2,3-bisphosphoglycerate-dependent phosphoglycerate mutase
sucD	Succinate--CoA ligase [ADP-forming] subunit alpha
hscA	Chaperone protein HscA
yfhJ	Protein IscX
fdx	2Fe-2S ferredoxin
sucC	Succinate--CoA ligase [ADP-forming] subunit beta
icd	Isocitrate dehydrogenase [NADP]
iscU	Iron-sulfur cluster assembly scaffold protein IscU
ecnB	Entericidin B
iscR	HTH-type transcriptional regulator IscR
lpd	Dihydrolipoyl dehydrogenase
aceA	Isocitrate lyase
sucB	Dihydrolipoyllysine-residue succinyltransferase component of 2-oxoglutarate dehydrogenase complex
sodA	Superoxide dismutase [Mn]
soxS	Regulatory protein SoxS

## Sheet: Group D
Gene ID - Group D	Function
argH	Argininosuccinate lyase
yfiD	Autonomous glycyl radical cofactor
metB	Cystathionine gamma-synthase
ahpF	Alkyl hydroperoxide reductase subunit F
cydA	Cytochrome bd-I ubiquinol oxidase subunit 1

## Sheet: Group E
Gene ID - Group E	Function
ynaJ	Uncharacterized protein YnaJ
yeaA	Peptide methionine sulfoxide reductase MsrB
fhuF	Ferric iron reductase protein FhuF
betB	NAD/NADP-dependent betaine aldehyde dehydrogenase
argF	Ornithine carbamoyltransferase subunit F
cyoD	Cytochrome bo(3) ubiquinol oxidase subunit 4
acnB	Aconitate hydratase B
dadA	D-amino acid dehydrogenase
exbB	Biopolymer transport protein ExbB
aceE	Pyruvate dehydrogenase E1 component
gltA	Citrate synthase
cyoE	Protoheme IX farnesyltransferase
fdoG	Formate dehydrogenase-O major subunit
sdhB	Succinate dehydrogenase iron-sulfur subunit
crl	Sigma factor-binding protein Crl
exbD	Biopolymer transport protein ExbD
betI	HTH-type transcriptional regulator BetI
kgtP	Alpha-ketoglutarate permease
cyoA	Cytochrome bo(3) ubiquinol oxidase subunit 2
cyoC	Cytochrome bo(3) ubiquinol oxidase subunit 3
argI	Ornithine carbamoyltransferase subunit I
ndh	NADH dehydrogenase
ahpC	Alkyl hydroperoxide reductase C
aceF	Dihydrolipoyllysine-residue acetyltransferase component of pyruvate dehydrogenase complex
pdhR	Pyruvate dehydrogenase complex repressor
cyoB	Cytochrome bo(3) ubiquinol oxidase subunit 1
gntY	iron-sulfur cluster carrier protein NfuA

## Sheet: Group F
Gene ID - Group F	Function
frdA	Fumarate reductase flavoprotein subunit
focA	Probable formate transporter 1
gatY	D-tagatose-1,6-bisphosphate aldolase subunit GatY
rrsE	rRNA
rrsC	rRNA
rrsG	rRNA
rrlH	rRNA
rrsH	rRNA
rrlC	rRNA
rrlA	rRNA
rrlD	rRNA
rrfA	rRNA
