# Supplementary material for: Attractor Concepts to Evaluate the Transcriptome-wide Dynamics Guiding Anaerobic to Aerobic State Transition in Escherichia coli
Source: Sci Rep. 2020 Apr 3;10:5878. doi: 10.1038/s41598-020-62804-3 (PMC7125300; doi:10.1038/s41598-020-62804-3)
Supplement: Supplementary file 6 — Table S6. [file 41598_2020_62804_MOESM6_ESM.xlsx]

## Sheet: 2-fold specific genes
GeneID	Function
ydiU	UPF0061 protein YdiU
ygjE	L-tartrate/succinate antiporter
pyrL	pyr operon leader peptide
yeiA	NAD-dependent dihydropyrimidine dehydrogenase subunit PreA
ycgI	Putative uncharacterized protein YcgI
ycfS	L,D-transpeptidase LdtC
ydhP	Inner membrane transport protein YdhP
yicS	Uncharacterized protein YicS
yhjA	Probable cytochrome c peroxidase
clcB	Voltage-gated ClC-type chloride channel ClcB
abrB	Putative regulator AbrB
yeaR	Uncharacterized protein YeaR
uxaA	Altronate dehydratase
yccM	Putative electron transport protein YccM
yeiS	Uncharacterized protein YeiS
ysaB	Uncharacterized lipoprotein YsaB
yojL	FAD:protein FMN transferase
csgC	Curli assembly protein CsgC
ccmB	Heme exporter protein B
yncJ	Uncharacterized protein YncJ
ygiS	Probable deoxycholate-binding periplasmic protein YgiS
yzgL	Putative uncharacterized protein YzgL
yjiO	Multidrug resistance protein MdtM
ynjD	Uncharacterized ABC transporter ATP-binding protein YnjD
yddV	Diguanylate cyclase DosC
yjeO	Inner membrane protein YjeO
ydhX	Uncharacterized ferredoxin-like protein YdhX
caiE	Carnitine operon protein CaiE
yjcC	Probable cyclic di-GMP phosphodiesterase PdeC
rcsA	Transcriptional regulatory protein RcsA
yrhB	Uncharacterized protein YrhB
ydfW	Uncharacterized protein YdfW
hlyE	Hemolysin E
ycdT	Probable diguanylate cyclase DgcT
yidI	Inner membrane protein YidI
dctA	Aerobic C4-dicarboxylate transport protein
ygeV	Uncharacterized sigma-54-dependent transcriptional regulator YgeV
yibJ	Putative uncharacterized protein YibJ
yjiK	Uncharacterized protein YjiK
dos	Oxygen sensor protein DosP
uxaC	Uronate isomerase
yliI	Aldose sugar dehydrogenase YliI
ydhU	Putative cytochrome YdhU
fadE	Acyl-coenzyme A dehydrogenase
evgS	Sensor protein EvgS
nikE	Nickel import ATP-binding protein NikE
yeiE	Uncharacterized HTH-type transcriptional regulator YeiE
napG	Ferredoxin-type protein NapG
hmp	Flavohemoprotein
cspG	Cold shock-like protein CspG
ydaF	Uncharacterized protein YdaF
ygaT	Protein CsiD
hokE	Toxic protein HokE
fliQ	Flagellar biosynthetic protein FliQ
ydeE	Uncharacterized MFS-type transporter YdeE
yhfU	Uncharacterized protein YhfU
yhjB	Putative HTH-type transcriptional regulator YhjB
yfjW	Uncharacterized protein YfjW
mokC	Regulatory protein MokC
yiiF	Uncharacterized protein YiiF
ygfJ	Molybdenum cofactor cytidylyltransferase
adiA	Biodegradative arginine decarboxylase
ydhW	Uncharacterized protein YdhW
ycgV	Uncharacterized protein YcgV
yqeF	Probable acetyl-CoA acetyltransferase
napB	Periplasmic nitrate reductase
ygiP	HTH-type transcriptional activator TtdR
yfbP	Uncharacterized protein YfbP
yehU	Sensor histidine kinase BtsS
uraA	Uracil permease
ynjC	Inner membrane ABC transporter permease protein YnjC
gntK	Thermoresistant gluconokinase
ccmC	Heme exporter protein C
ydcO	Inner membrane protein YdcO
fadL	Long-chain fatty acid transport protein
yqgA	Uncharacterized protein YqgA
ccmD	Heme exporter protein D
garD	Galactarate dehydratase (L-threo-forming)
ybiU	Uncharacterized protein YbiU
htrC	Heat shock protein C
kefB	Glutathione-regulated potassium-efflux system protein KefB
fadA	3-ketoacyl-CoA thiolase FadA
yhhQ	Queuosine precursor transporter
yehY	Glycine betaine uptake system permease protein YehY
aegA	Protein AegA
ydfB	Uncharacterized protein YdfB
arsR	Arsenical resistance operon repressor
fecB	Fe(3+) dicitrate-binding periplasmic protein
glpD	Aerobic glycerol-3-phosphate dehydrogenase
yehT	Transcriptional regulatory protein BtsR
galP	Galactose-proton symporter
yceI	Protein YceI
yjjB	UPF0442 protein YjjB
ansP	L-asparagine permease
ygfI	Uncharacterized HTH-type transcriptional regulator YgfI
alaV	tRNA
asnU	tRNA
crcA	Lipid IVA palmitoyltransferase
gltT	tRNA
gltU	tRNA
pheV	tRNA
rrlE	rRNA
selC	tRNA
serW	tRNA
valV	tRNA
valW	tRNA
ycdP	poly-N-acetyl-D-glucosamine synthase subunit PgaD
yeeU	cytoskeleton bundling-enhancing antitoxin CbeA
yjdO	toxin of the GhoTS toxin-antitoxin system
